# Supplementary material for: Humoral IgG1 responses to tumor antigens underpin clinical outcomes in immune checkpoint blockade
Source: Nat Med. 2026 Jan 27;32(3):978–91. doi: 10.1038/s41591-025-04177-6 (PMC13004670; doi:10.1038/s41591-025-04177-6)
Supplement: Supplementary file 2 — Supplementary File 1 containing the quantification of autoantibodies and statistical results for the seromics assay. [file 41591_2025_4177_MOESM2_ESM.xlsx]

## Sheet: 187 filtered CTAs
BETTER	chromosose
ACRBP	12p13.31
ACTL8	1p36.13
ADAM2	8p11.22
ADAM29	4q34.1
ANKRD45	1q25.1
ARX	Xp21.3
ATAD2	8q24.13
BAGE	21p11.1 not on reference assembly
BAGE2	21p11.2
BAGE3	21p11.2 not on reference assembly
BAGE4	21p11.1 not on reference assembly
BAGE5	13cen, GRCh38 novel patch
BRDT	1p22.1
CABYR	18q11.2
CAGE1	6p24.3
CALR3	19p13.11
CASC5	15q15.1
CCDC110	4q35.1
CCDC36	3p21.31
CCDC83	11q14.1-q14.2
CCNA1	13q13.3
CEP290	12q21.32
CEP55	10q23.33
COX6B2	19q13.42
CPXCR1	Xq21.31
CRISP2	6p12.3
CSAG1	Xq28
CSAG2	Xq28
CT45A1	Xq26.3
CT45A10	Xq26.3
CT45A3	Xq26.3
CT47A1	Xq24
CT55	Xq26.3
CT83	Xq23
CTAG1A	Xq28
CTAG2	Xq28
CTAGE1	18q11.2
CTAGE5	14q13.2
CTCFL	20q13.31
CTNNA2	2p12
DCAF12	9p13.3
DDX43	6q13
DDX53	Xp22.11
DKKL1	19q13.33
DMRT1	9p24.3
DNAJB8	3q21.3
DPPA2	3q13.13
DSCR8	21q22.13
ELOVL4	6q14.1
EPPIN	20q13.12
FAM133A	Xq21.32
FAM46D	Xq21.1
FATE1	Xq28
FBXO39	17p13.1
FMR1NB	Xq27.3-q28
GAGE1	Xp11.23
GAGE10	Xp11.23
GAGE12B	Xp11.23
GAGE2A	Xp11.23
GAGE2D	Xp11.23 not on reference assembly
GAGE4	Xp11.4-p11.2 not on reference assembly
GAGE6	Xp11.4-p11.2 not on reference assembly
GAGE7	Xp11.4-p11.2 not on reference assembly
GPATCH2	1q41
HEMGN	9q22.33
HLA-A	6p22.1
HORMAD1	1q21.3
HORMAD2	22q12.2
HSPB9	17q21.2
IGF2BP3	7p15.3
IGSF11	3q13.32
IL13RA1	Xq24
IL13RA2	Xq23
KIF20B	10q23.31
LDHC	11p15.1
LEMD1	1q32.1
LIPI	21q11.2
LY6K	8q24.3
LYPD6B	2q23.2
MAEL	1q24.1
MAGEA1	Xq28
MAGEA10	Xq28
MAGEA11	Xq28
MAGEA12	Xq28
MAGEA2	Xq28
MAGEA3	Xq28
MAGEA4	Xq28
MAGEA5	Xq28
MAGEA6	Xq28
MAGEA8	Xq28
MAGEA9	Xq28
MAGEB1	Xp21.2
MAGEB10	Xp21.3
MAGEB2	Xp21.2
MAGEB3	Xp21.2
MAGEB4	Xp21.2
MAGEB6	Xp21.3
MAGEC2	Xq27.2
MAGEC3	Xq27.2
MIA2	14q13.2
MPP1	Xq28
NOL4	18q12.1
NR6A1	9q33.3
NUF2	1q23.3
NXF2	Xq22.1
ODF1	8q22.3
ODF2	9q34.11
ODF3	11p15.5
ODF4	17p13.1
OIP5	15q15.1
OTOA	16p12.2
PAGE1	Xp11.23
PAGE2	Xp11.21
PAGE2B	Xp11.21
PAGE4	Xp11.23
PAGE5	Xp11.21
PASD1	Xq28
PBK	8p21.1
PIWIL2	8p21.3
PLAC1	Xq26.3
POTEA	8p11.1
POTEB	15q11.2
POTED	21q11.2
POTEE	2q21.1
POTEG	14q11.2
POTEH	22q11.1
PRAME	22q11.22
PRM1	16p13.13
PRM2	16p13.13
PRSS50	3p21.31
PRSS54	16q21
PRSS55	8p23.1
PTPN20	10q11.22
RBM46	4q32.1
RGS22	8q22.2
RNF17	13q12.12
ROPN1	3q21.1
RQCD1	2q35
RSPH1	21q22.3
SEMG1	20q13.12
SLCO6A1	5q21.1
SPA17	11q24.2
SPACA3	17q11.2
SPAG1	8q22.2
SPAG4	20q11.22
SPAG6	10p12.2
SPAG8	9p13.3
SPANXA1	Xq27.2
SPANXB1	Xq27.1
SPANXC	Xq27.2
SPANXD	Xq27.2
SPANXN1	Xq27.3
SPANXN2	Xq27.3
SPANXN3	Xq27.3
SPANXN4	Xq27.3
SPANXN5	Xp11.22
SPATA19	11q25
SPEF2	5p13.2
SPO11	20q13.31
SSX1	Xp11.23
SSX2	Xp11.22
SSX3	Xp11.23
SSX4	Xp11.23
SSX5	Xp11.23
SYCE1	10q26.3
TAF7L	Xq22.1
TDRD1	10q25.3
TEKT5	16p13.13
TEX101	19q13.31
TEX14	17q22
THEG	19p13.3
TMEFF1	9q31.1
TMEM108	3q22.1
TMPRSS12	12q13.12
TPPP2	14q11.2
TPTE	21p11.2
TSGA10	2q11.2
TSPY2	Yp11.2
TSPY3	Yp11.2
TSSK6	19p13.11
TTK	6q14.1
TULP2	19q13.33
XAGE1A	Xp11.22
XAGE2	Xp11.22
XAGE3	Xp11.22
ZNF165	6p22.1

## Sheet: IgG enriched in geomean R vs NR
Responders								Non-responders								Neither
ChEA 2022								ChEA 2022								ChEA 2022
Index	Name	P-value	Adjusted p-value	Odds Ratio	Combined score			Index	Name	P-value	Adjusted p-value	Odds Ratio	Combined score			Index	Name	P-value	Adjusted p-value	Odds Ratio	Combined score
1	MYC 18358816 ChIP-ChIP MESCs Mouse	8.027e-06	0.005732	2.35	27.6			1	RUNX2 24655370 ChIP-Seq MC3T3E1 Mouse Bone	5.372e-06	0.003873	2.13	25.86
2	FOXO1 32281255 ChIP-Seq Chondrocytes Human Osteoarthritis	5.729e-05	0.02045	3.58	34.93
3	MYC 19030024 ChIP-ChIP MESCs Mouse	0.0001186	0.02822	2.03	18.33
4	CREM 20920259 ChIP-Seq GC1-SPG Mouse	0.0001791	0.03197	1.83	15.78
Enrichr Submissions TF-Gene Coocurrence								Enrichr Submissions TF-Gene Coocurrence								Enrichr Submissions TF-Gene Coocurrence
Index	Name	P-value	Adjusted p-value	Odds Ratio	Combined score			Index	Name	P-value	Adjusted p-value	Odds Ratio	Combined score			Index	Name	P-value	Adjusted p-value	Odds Ratio	Combined score
1	TGIF2LX	5.807e-05	0.04727	4.64	45.21
2	ZNF716	5.807e-05	0.04727	4.64	45.21
Reactome 2022								Reactome 2022								Reactome 2022
Index	Name	P-value	Adjusted p-value	Odds Ratio	Combined score			Index	Name	P-value	Adjusted p-value	Odds Ratio	Combined score			Index	Name	P-value	Adjusted p-value	Odds Ratio	Combined score
1	Estrogen-stimulated Signaling Thru PRKCZ R-HSA-9634635	6.172e-06	0.003438	175.97	2110.86			1	Ub-specific Processing Proteases R-HSA-5689880	6.441e-06	0.00342	6.68	79.83
2	Oncogene Induced Senescence R-HSA-2559585	0.0001779	0.04954	16.26	140.35			2	Interleukin-1 Family Signaling R-HSA-446652	3.714e-05	0.007654	7.01	71.54
								3	Interleukin-1 Signaling R-HSA-9020702	4.324e-05	0.007654	8.22	82.61
								4	Signaling By Interleukins R-HSA-449147	9.597e-05	0.01123	3.8	35.11
								5	Deubiquitination R-HSA-5688426	0.0001057	0.01123	4.72	43.24
								6	Activation Of NF-kappaB In B Cells R-HSA-1169091	0.0002082	0.01679	10.19	86.42
								7	Cytokine Signaling In Immune System R-HSA-1280215	0.0002213	0.01679	3.02	25.4
								8	MTOR Signaling R-HSA-165159	0.0003484	0.02309	13.38	106.52
								9	TCR Signaling R-HSA-202403	0.0003914	0.02309	6.81	53.43
								10	FCERI Mediated NF-kB Activation R-HSA-2871837	0.0004544	0.02326	8.51	65.52
WikiPathways 2024 Human								WikiPathways 2024 Human								WikiPathways 2024 Human
Index	Name	P-value	Adjusted p-value	Odds Ratio	Combined score			Index	Name	P-value	Adjusted p-value	Odds Ratio	Combined score			Index	Name	P-value	Adjusted p-value	Odds Ratio	Combined score
1	IL1 Signaling WP195	9.982e-05	0.03164	12.09	111.33			1	VEGFA VEGFR2 Signaling WP3888	5.679e-05	0.01148	4.01	39.19			1	LDLRAD4 And What We Know About It WP4904	0.0001966	0.02103	132.89	1134.11
								2	Interferon Type I Signaling WP585	7.973e-05	0.01148	12.7	119.84
								3	Integrin Mediated Cell Adhesion WP185	0.0001849	0.01775	7.89	67.83
								4	Translation Inhibitors In Chronically Activated PDGFRA Cells WP4566	0.0005438	0.03079	11.78	88.56
								5	Interleukin 1 IL 1 Structural Pathway WP2637	0.0006928	0.03079	10.99	79.99
								6	Sildenafil Treatment WP5294	0.0007434	0.03079	19.43	140.01
								7	RANKL RANK Signaling WP2018	0.0007483	0.03079	10.76	77.42
								8	B Cell Receptor Signaling WP23	0.0009656	0.03435	7.14	49.56
								9	Cardiac Hypertrophic Response WP2795	0.001073	0.03435	9.7	66.31
								10	MET In Type 1 Papillary Renal Cell Carcinoma WP4205	0.001397	0.04022	8.99	59.11
MSigDB Hallmark 2020								MSigDB Hallmark 2020								MSigDB Hallmark 2020
Index	Name	P-value	Adjusted p-value	Odds Ratio	Combined score			Index	Name	P-value	Adjusted p-value	Odds Ratio	Combined score			Index	Name	P-value	Adjusted p-value	Odds Ratio	Combined score
1	Hypoxia	0.0003459	0.01245	4.99	39.76
GO Biological Process 2023								GO Biological Process 2023								GO Biological Process 2023
Index	Name	P-value	Adjusted p-value	Odds Ratio	Combined score			Index	Name	P-value	Adjusted p-value	Odds Ratio	Combined score			Index	Name	P-value	Adjusted p-value	Odds Ratio	Combined score
1	DNA Repair (GO:0006281)	8.573e-06	0.009705	5.26	61.31			1	Nucleotide-Binding Domain, Leucine Rich Repeat Containing Receptor Signaling Pathway (GO:0035872)	5.348e-06	0.005969	184.79	2243.1
2	Regulation Of ER-associated Ubiquitin-Dependent Protein Catabolic Process (GO:1903069)	3.391e-05	0.01919	70.38	724.31			2	Nucleotide-Binding Oligomerization Domain Containing Signaling Pathway (GO:0070423)	8.511e-05	0.04749	46.18	432.81
3	Regulation Of Proteasomal Protein Catabolic Process (GO:0061136)	9.12e-05	0.03441	12.34	114.77
4	Positive Regulation Of ERAD Pathway (GO:1904294)	0.0001299	0.03676	39.09	349.82
CellMarker Augmented 2021								CellMarker Augmented 2021								CellMarker Augmented 2021
Index	Name	P-value	Adjusted p-value	Odds Ratio	Combined score			Index	Name	P-value	Adjusted p-value	Odds Ratio	Combined score			Index	Name	P-value	Adjusted p-value	Odds Ratio	Combined score
1	Premeiotic Germ cell:Gonad	8.653e-05	0.006836	9.15	85.62
2	Premeiotic Germ cell:Testis	8.653e-05	0.006836	9.15	85.62
3	Primordial Germ cell:Testis	8.653e-05	0.006836	9.15	85.62
4	Mitotic Arrest Phase Fetal Germ cell:Fetal Gonad	0.0005344	0.03166	2.53	19.03
GTEx Tissues V8 2023								GTEx Tissues V8 2023								GTEx Tissues V8 2023
Index	Name	P-value	Adjusted p-value	Odds Ratio	Combined score			Index	Name	P-value	Adjusted p-value	Odds Ratio	Combined score			Index	Name	P-value	Adjusted p-value	Odds Ratio	Combined score
1	Testis Male 50-59 Up	2.517e-05	0.006418	9	95.34
Pfam InterPro Domains								Pfam InterPro Domains								Pfam InterPro Domains
Index	Name	P-value	Adjusted p-value	Odds Ratio	Combined score			Index	Name	P-value	Adjusted p-value	Odds Ratio	Combined score			Index	Name	P-value	Adjusted p-value	Odds Ratio	Combined score
1	UBA/Transl elong EF1B N	2.016e-05	0.001109	17.43	188.45			1	PDZ	1.353e-06	7.442e-05	9.38	126.79
2	KH type 1	0.0002795	0.005125	14.28	116.86			2	SH3	6.358e-06	0.0001748	7.67	91.8
3	Ubiquitin	0.0002795	0.005125	14.28	116.86
InterPro Domains 2019								InterPro Domains 2019								InterPro Domains 2019
Index	Name	P-value	Adjusted p-value	Odds Ratio	Combined score			Index	Name	P-value	Adjusted p-value	Odds Ratio	Combined score			Index	Name	P-value	Adjusted p-value	Odds Ratio	Combined score
1	GAGE	9.311e-14	1.071e-11	55.57	1667.45			1	SH3 domain	3.57e-07	3.349e-05	7.27	107.97			1	Small GTP-binding protein domain	1.088e-05	0.0004024	13.59	155.28
2	Heat shock chaperonin-binding	1.065e-06	6.126e-05	78.66	1081.73			2	PDZ domain	5.152e-07	3.349e-05	9.01	130.39			2	La-type HTH domain	0.0001966	0.003226	132.89	1134.11
3	Ubiquitin-associated domain	3.674e-05	0.001408	15.19	155.14			3	Galectin, carbohydrate recognition domain	0.0003383	0.01466	26.38	210.84			3	LRAT domain	0.0002616	0.003226	110.73	913.41
4	Ubiquitin domain	0.0001407	0.004044	11.17	99.08			4	Guanylate kinase-like domain	0.0007434	0.02416	19.43	140.01
5	K Homology domain	0.000251	0.005358	14.73	122.11			5	Guanylate kinase/L-type calcium channel beta subunit	0.001225	0.03186	16.05	107.62
6	K Homology domain, type 1	0.0002795	0.005358	14.28	116.86
7	HDGF-related, PWWP domain	0.0007229	0.01188	77.75	562.2
Pfam Domains 2019								Pfam Domains 2019								Pfam Domains 2019
Index	Name	P-value	Adjusted p-value	Odds Ratio	Combined score			Index	Name	P-value	Adjusted p-value	Odds Ratio	Combined score			Index	Name	P-value	Adjusted p-value	Odds Ratio	Combined score
1	UBA	2.051e-06	0.00016	29.65	388.37			1	SH3 1	1.056e-08	8.551e-07	14.09	258.77			1	Ras	3.98e-06	8.755e-05	16.33	202.99
2	KH 1	0.0002246	0.008759	15.21	127.74			2	PDZ	5.506e-06	0.000223	9.28	112.39			2	La	0.0001966	0.001918	132.89	1134.11
3	ubiquitin	0.0004582	0.01191	12.4	95.33			3	Gal-bind lectin	0.0003383	0.009134	26.38	210.84			3	LRAT	0.0002616	0.001918	110.73	913.41
								4	SH3 2	0.0008685	0.01759	10.31	72.65
								5	Guanylate kin	0.001225	0.01985	16.05	107.62
								6	R3H	0.003501	0.04281	27.2	153.79
								7	WW	0.0037	0.04281	10.54	59.03
								8	UBX	0.004912	0.04974	22.25	118.28
Chromosome Location hg19								Chromosome Location hg19								Chromosome Location hg19
Index	Name	P-value	Adjusted p-value	Odds Ratio	Combined score			Index	Name	P-value	Adjusted p-value	Odds Ratio	Combined score			Index	Name	P-value	Adjusted p-value	Odds Ratio	Combined score
1	chrX	0.0001174	0.002819	2.59	23.47
NIH Funded PIs 2017 GeneRIF ARCHS4 Predictions
Index	Name	P-value	Adjusted p-value	Odds Ratio	Combined score
1	Gnjatic Sacha (Icahn School Of Medicine At Mount Sinai)	6.028e-05	0.2901	5.68	55.16
Jensen TISSUES								Jensen TISSUES								Jensen TISSUES
Index	Name	P-value	Adjusted p-value	Odds Ratio	Combined score			Index	Name	P-value	Adjusted p-value	Odds Ratio	Combined score			Index	Name	P-value	Adjusted p-value	Odds Ratio	Combined score
1	BTO:0005453	9.086e-05	0.01392	1.8	16.76			1	Eye	5.557e-07	0.0001923	2.22	31.95
2	Erythroleukemia cell	0.0001082	0.01392	1.89	17.25			2	BTO:0005453	2.142e-06	0.0003474	2.09	27.26
3	Cervical carcinoma cell	0.0001144	0.01392	1.85	16.78			3	Brain	3.012e-06	0.0003474	2.39	30.42
4	B-lymphocyte	0.0004894	0.0422	1.68	12.79			4	Intestine	8.471e-06	0.0006622	2.04	23.81
5	Oral cell line	0.0007229	0.0422	77.75	562.27			5	Spleen	9.569e-06	0.0006622	2.6	30.08
6	Fascicle	0.0007417	0.0422	19.54	140.79			6	Uterus	1.29e-05	0.0007436	2.18	24.5
7	Prefrontal cortex	0.0008092	0.0422	1.68	11.93			7	Adipose tissue	2.165e-05	0.00107	2.07	22.25
8	Thymus	0.001004	0.04583	1.68	11.62			8	Cardiac muscle	3.146e-05	0.001268	2.47	25.58
								9	Lymph node	3.298e-05	0.001268	2.38	24.61
								10	Gut	5.188e-05	0.001795	1.86	18.38

## Sheet: IgA enriched in geomean R vs NR
Responders								Non-responders								Neither
ChEA 2022								ChEA 2022								ChEA 2022
Index	Name	P-value	Adjusted p-value	Odds Ratio	Combined score			Index	Name	P-value	Adjusted p-value	Odds Ratio	Combined score			Index	Name	P-value	Adjusted p-value	Odds Ratio	Combined score
1	SMAD3 22036565 ChIP-Seq ESCs Mouse	1.314e-05	0.009283	3	33.76			1	CREM 20920259 ChIP-Seq GC1-SPG Mouse	3.508e-05	0.02512	2.05	21.01
2	NR3C1 34362910 ChIP-Seq WistarRat Hippocampus Stress	3.071e-05	0.009283	3.08	32.02			2	CRX 20693478 ChIP-Seq ADULT RETINA Mouse	0.0001943	0.04441	3.53	30.17
3	POU5F1 18692474 ChIP-Seq MESCs Mouse	3.841e-05	0.009283	2	20.32			3	E2A 27217539 Chip-Seq RAMOS-Cell Line Human	0.0002619	0.04441	2.37	19.57
4	OCT4 18692474 ChIP-Seq MEFs Mouse	0.0001024	0.01597	2.21	20.35			4	HAND2 30127528 ChIP-Seq KELLY Human Brain Neuroblastoma	0.0002864	0.04441	1.98	16.13
5	IRF1 21803131 ChIP-Seq MONOCYTES Human	0.0001101	0.01597	4.29	39.1			5	UTX 26944678 Chip-Seq JUKART Human	0.0003101	0.04441	2.34	18.94
6	NANOG 16518401 ChIP-PET MESCs Mouse	0.0002363	0.02855	2.13	17.79			6	TBX5 21415370 ChIP-Seq HL-1 Mouse	0.0004345	0.05185	2.33	18
7	NCOR 22465074 ChIP-Seq MACROPHAGES Mouse	0.0002953	0.03059	2.13	17.27			7	CREB1 23762244 ChIP-Seq HIPPOCAMPUS Rat	0.0006526	0.06676	2.13	15.6
8	RUNX1 22412390 ChIP-Seq EML Mouse	0.0004105	0.03261	2.11	16.42			8	RUNX2 24655370 ChIP-Seq MC3T3E1 Mouse Bone	0.0008685	0.07773	1.8	12.65
9	MITF 21258399 ChIP-Seq MELANOMA Human	0.0004758	0.03261	1.69	12.93			9	NR3C1 23031785 ChIP-Seq PC12 Mouse	0.0009959	0.07923	2.81	19.45
10	SMAD2 18955504 ChIP-ChIP HaCaT Human	0.0005399	0.03261	2.09	15.75			10	TCFAP2C 20176728 ChIP-ChIP TROPHOBLAST STEM CELLS Mouse	0.001174	0.08402	2.06	13.92
Enrichr Submissions TF-Gene Coocurrence								Enrichr Submissions TF-Gene Coocurrence								Enrichr Submissions TF-Gene Coocurrence
Index	Name	P-value	Adjusted p-value	Odds Ratio	Combined score			Index	Name	P-value	Adjusted p-value	Odds Ratio	Combined score			Index	Name	P-value	Adjusted p-value	Odds Ratio	Combined score
1	DVL3	5.023e-05	0.01223	4.34	42.96
2	FOXK1	5.023e-05	0.01223	4.34	42.96
3	FOXN3	5.023e-05	0.01223	4.34	42.96
4	MEF2A	5.023e-05	0.01223	4.34	42.96
5	NFIC	5.023e-05	0.01223	4.34	42.96
6	PLXNA1	5.023e-05	0.01223	4.34	42.96
7	SSH1	5.023e-05	0.01223	4.34	42.96
8	AEBP2	0.0002213	0.01571	3.94	33.19
9	ARID5B	0.0002213	0.01571	3.94	33.19
10	EXOC2	0.0002213	0.01571	3.94	33.19
Reactome 2022								Reactome 2022								Reactome 2022
Index	Name	P-value	Adjusted p-value	Odds Ratio	Combined score			Index	Name	P-value	Adjusted p-value	Odds Ratio	Combined score			Index	Name	P-value	Adjusted p-value	Odds Ratio	Combined score
1	Advanced Glycosylation Endproduct Receptor Signaling R-HSA-879415	6.465e-06	0.003795	44.88	536.25			1	eNOS Activation R-HSA-203615	6.147e-05	0.01822	51.68	501.13			1	Small Interfering RNA (siRNA) Biogenesis R-HSA-426486	0.0001002	0.01353	178.21	1640.92
2	Cytokine Signaling In Immune System R-HSA-1280215	8.455e-05	0.02482	2.94	27.55			2	Metabolism Of Nitric Oxide: NOS3 Activation And Regulation R-HSA-202131	0.0001659	0.01822	34.45	299.82			2	MicroRNA (miRNA) Biogenesis R-HSA-203927	0.0007562	0.04676	56.66	407.22
3	Signaling By Interleukins R-HSA-449147	0.0001964	0.02772	3.32	28.33			3	PKA Activation In Glucagon Signaling R-HSA-164378	0.0002031	0.01822	31.79	270.32			3	Signaling By High-Kinase Activity BRAF Mutants R-HSA-6802948	0.001433	0.04676	40.19	263.18
4	Frs2-mediated Activation R-HSA-170968	0.0002028	0.02772	33.49	284.76			4	Glucagon-like Peptide-1 (GLP1) Regulates Insulin Secretion R-HSA-381676	0.0002524	0.01822	14.59	120.84			4	MAP2K And MAPK Activation R-HSA-5674135	0.0018	0.04676	35.59	224.94
5	ERKs Are Inactivated R-HSA-202670	0.0002617	0.02772	30.14	248.58			5	Vasopressin Regulates Renal Water Homeostasis Via Aquaporins R-HSA-432040	0.0002524	0.01822	14.59	120.84			5	Signaling By RAF1 Mutants R-HSA-9656223	0.001898	0.04676	34.6	216.85
6	Signaling To ERKs R-HSA-187687	0.0003164	0.02772	13.91	112.12			6	Regulation Of Insulin Secretion R-HSA-422356	0.0002587	0.01822	9.67	79.9			6	Paradoxical Activation Of RAF Signaling By Kinase Inactive BRAF R-HSA-6802955	0.002207	0.04676	31.93	195.32
7	Prolonged ERK Activation Events R-HSA-169893	0.0003306	0.02772	27.4	219.57			7	GPER1 Signaling R-HSA-9634597	0.0002767	0.01822	14.21	116.43			7	Smooth Muscle Contraction R-HSA-445355	0.002425	0.04676	30.37	182.91
8	RHO GTPases Activate WASPs And WAVEs R-HSA-5663213	0.0004449	0.02942	12.61	97.3			8	Aquaporin-mediated Transport R-HSA-445717	0.0004961	0.02658	12.04	91.64
9	DNA Damage Recognition In GG-NER R-HSA-5696394	0.0004949	0.02942	12.22	93.04			9	Cytosolic Sulfonation Of Small Molecules R-HSA-156584	0.0005407	0.02658	21.75	163.6
10	Spry Regulation Of FGF Signaling R-HSA-1295596	0.0005011	0.02942	23.18	176.13			10	Signaling By Non-Receptor Tyrosine Kinases R-HSA-9006927	0.0005766	0.02658	11.54	86.08
WikiPathways 2024 Human								WikiPathways 2024 Human								WikiPathways 2024 Human
Index	Name	P-value	Adjusted p-value	Odds Ratio	Combined score			Index	Name	P-value	Adjusted p-value	Odds Ratio	Combined score			Index	Name	P-value	Adjusted p-value	Odds Ratio	Combined score
1	MET In Type 1 Papillary Renal Cell Carcinoma WP4205	1.978e-06	0.0006625	13.77	180.9			1	Sulfation Biotransformation Reaction WP692	0.0002031	0.04711	31.79	270.32			1	VEGFA VEGFR2 Signaling WP3888	6.585e-06	0.0005729	11.98	142.91
2	Chromosomal And Microsatellite Instability In Colorectal Cancer WP4216	8.394e-06	0.001235	10.84	126.75											2	Integrin Mediated Cell Adhesion WP185	0.0006676	0.02904	19.62	143.46
3	4P16 3 Copy Number Variation WP5365	1.106e-05	0.001235	20.28	231.46
4	IL2 Signaling WP49	3.196e-05	0.002235	15.84	163.96
5	ErbB Signaling WP673	3.336e-05	0.002235	8.62	88.82
6	Relationship Between Inflammation COX 2 And EGFR WP4483	0.0001041	0.005813	19.22	176.26
7	IL3 Signaling WP286	0.0001269	0.006072	11.51	103.3
8	Glioblastoma Signaling WP2261	0.0001728	0.006609	8.03	69.54
9	Kit Receptor Signaling WP304	0.0001849	0.006609	10.55	90.7
10	EGFR Tyrosine Kinase Inhibitor Resistance WP4806	0.0001973	0.006609	7.82	66.71
MSigDB Hallmark 2020								MSigDB Hallmark 2020								MSigDB Hallmark 2020
Index	Name	P-value	Adjusted p-value	Odds Ratio	Combined score			Index	Name	P-value	Adjusted p-value	Odds Ratio	Combined score			Index	Name	P-value	Adjusted p-value	Odds Ratio	Combined score
GO Biological Process 2023								GO Biological Process 2023								GO Biological Process 2023
Index	Name	P-value	Adjusted p-value	Odds Ratio	Combined score			Index	Name	P-value	Adjusted p-value	Odds Ratio	Combined score			Index	Name	P-value	Adjusted p-value	Odds Ratio	Combined score
1	Regulation Of Substrate Adhesion-Dependent Cell Spreading (GO:1900024)	1.149e-05	0.01533	13.58	154.43			1	Regulation Of Type I Interferon Production (GO:0032479)	7.288e-05	0.04844	12.91	122.99			1	siRNA Processing (GO:0030422)	5.859e-05	0.01869	249.51	2431.48
2	Positive Regulation Of Signaling (GO:0023056)	3.196e-05	0.02133	15.84	163.96			2	Regulation Of cAMP-dependent Protein Kinase Activity (GO:2000479)	0.0001054	0.04844	41.34	378.57			2	Adherens Junction Assembly (GO:0034333)	0.0001002	0.01869	178.21	1640.92
3	Positive Regulation Of Cell-Substrate Junction Organization (GO:0150117)	7.403e-05	0.03294	21.25	202.08											3	pre-miRNA Processing (GO:0031054)	0.0001832	0.02277	124.72	1073.27
4	Actin Filament Organization (GO:0007015)	0.0001024	0.03419	6.02	55.34
5	Actin Polymerization Or Depolymerization (GO:0008154)	0.0001849	0.04936	10.55	90.7
CellMarker 2024								CellMarker 2024								CellMarker 2024
Index	Name	P-value	Adjusted p-value	Odds Ratio	Combined score			Index	Name	P-value	Adjusted p-value	Odds Ratio	Combined score			Index	Name	P-value	Adjusted p-value	Odds Ratio	Combined score
								1	Type I Spiral Ganglion Neuron Brain Mouse	0.0001006	0.01841	2.85	26.19			1	Effector CD8+ Memory T (Tem) Cell Peripheral Blood Human	0.0003013	0.01918	26.01	210.91
								2	Mitotic Arrest Phase Fetal Germ Cell Fetal Gonad Human	0.0006698	0.04815	2.63	19.25			2	Mesangial Cell Kidney Mouse	0.0003425	0.01918	13.59	108.43
								3	Blood Cell Bile Duct Human	0.0007894	0.04815	68.44	488.99			3	Mitotic Fetal Germ Cell Fetal Gonad Human	0.0008022	0.02995	6.28	44.75
CellMarker Augmented 2021								CellMarker Augmented 2021								CellMarker Augmented 2021
Index	Name	P-value	Adjusted p-value	Odds Ratio	Combined score			Index	Name	P-value	Adjusted p-value	Odds Ratio	Combined score			Index	Name	P-value	Adjusted p-value	Odds Ratio	Combined score
								1	Osteogenic Precursor-Like cell:Dermis	0.0001016	0.03658	8.85	81.37			1	Effector CD8+ Memory T (Tem) cell:Peripheral Blood	0.0003627	0.0394	24.36	192.99
																2	Mesenchymal Stem cell:Corneal Endothelium	0.0005934	0.0394	20.46	152
																3	Mitotic Fetal Germ cell:Fetal Gonad	0.000712	0.0394	6.43	46.6
																4	Migration Phase Fetal Germ cell:Fetal Gonad	0.002462	0.04973	12.29	73.82
																5	1-Cell Stage Cell (Blastomere):Embryo	0.00277	0.04973	28.3	166.64
																6	GABAergic neuron:Undefined	0.008472	0.04973	151.23	721.51
																7	CD4+ Cytotoxic T cell:Liver	0.01001	0.04973	14.28	65.75
																8	Monocyte:Fetal Kidney	0.01058	0.04973	4.17	18.99
																9	Stromal cell:Amniotic Membrane	0.01158	0.04973	13.21	58.91
																10	Myometrial Stem cell:Myometrium	0.01181	0.04973	13.07	58.03
GTEx Tissues V8 2023								GTEx Tissues V8 2023								GTEx Tissues V8 2023
Index	Name	P-value	Adjusted p-value	Odds Ratio	Combined score			Index	Name	P-value	Adjusted p-value	Odds Ratio	Combined score			Index	Name	P-value	Adjusted p-value	Odds Ratio	Combined score
Pfam InterPro Domains								Pfam InterPro Domains								Pfam InterPro Domains
Index	Name	P-value	Adjusted p-value	Odds Ratio	Combined score			Index	Name	P-value	Adjusted p-value	Odds Ratio	Combined score			Index	Name	P-value	Adjusted p-value	Odds Ratio	Combined score
InterPro Domains 2019								InterPro Domains 2019								InterPro Domains 2019
Index	Name	P-value	Adjusted p-value	Odds Ratio	Combined score			Index	Name	P-value	Adjusted p-value	Odds Ratio	Combined score			Index	Name	P-value	Adjusted p-value	Odds Ratio	Combined score
1	Ubiquitin-associated domain	4.373e-10	6.954e-08	26.61	573.45											1	Double-stranded RNA-binding domain	5.846e-06	0.0001754	107.25	1292.31
2	Heat shock chaperonin-binding	2.301e-08	1.829e-06	101.51	1785.33											2	Galectin, carbohydrate recognition domain	0.0003754	0.005631	83.13	655.68
3	GAGE	1.538e-05	0.000815	18.78	208.11											3	Matrin/U1-C-like, C2H2-type zinc finger	0.001184	0.01184	44.5	299.9
4	Ubiquitin domain	2.436e-05	0.0009683	11.75	124.77											4	PTB/PI domain	0.002207	0.01655	31.93	195.32
5	Marvel domain	0.0001646	0.005235	16.82	146.5											5	SH3 domain	0.006502	0.03901	8.61	43.34
6	EF-hand domain	0.0004978	0.01177	4.21	32.04
7	Rho GTPase-activating protein domain	0.0005184	0.01177	8.3	62.77
8	Galectin, carbohydrate recognition domain	0.000604	0.01201	21.52	159.52
9	EF-hand, Ca insensitive	0.001454	0.02568	49.99	326.62
10	Thioesterase domain	0.002022	0.02922	39.99	248.09
Pfam Domains 2019								Pfam Domains 2019								Pfam Domains 2019
Index	Name	P-value	Adjusted p-value	Odds Ratio	Combined score			Index	Name	P-value	Adjusted p-value	Odds Ratio	Combined score			Index	Name	P-value	Adjusted p-value	Odds Ratio	Combined score
1	UBA	8.123e-11	8.042e-09	48.49	1126.55			1	RIIa	0.0011	0.06819	54.75	373.01			1	dsrm	2.476e-06	5.942e-05	148.53	1917.41
2	ubiquitin	3.605e-06	0.0001785	16.98	212.8											2	Gal-bind lectin	0.0003754	0.004505	83.13	655.68
3	MARVEL	0.0001041	0.003436	19.22	176.26
4	EF-hand 1	0.0002617	0.006476	30.14	248.58
5	PH	0.000419	0.008296	4.84	37.64
6	RhoGAP	0.0005184	0.008543	8.3	62.77
7	Gal-bind lectin	0.000604	0.008543	21.52	159.52
8	EFhand Ca insen	0.001454	0.01799	49.99	326.62
9	4HBT	0.002022	0.02224	39.99	248.09
10	GBP C	0.00342	0.03386	28.56	162.1
Chromosome Location hg19								Chromosome Location hg19								Chromosome Location hg19
Index	Name	P-value	Adjusted p-value	Odds Ratio	Combined score			Index	Name	P-value	Adjusted p-value	Odds Ratio	Combined score			Index	Name	P-value	Adjusted p-value	Odds Ratio	Combined score
NIH Funded PIs 2017 GeneRIF ARCHS4 Predictions
Index	Name	P-value	Adjusted p-value	Odds Ratio	Combined score
Jensen TISSUES								Jensen TISSUES								Jensen TISSUES
Index	Name	P-value	Adjusted p-value	Odds Ratio	Combined score			Index	Name	P-value	Adjusted p-value	Odds Ratio	Combined score			Index	Name	P-value	Adjusted p-value	Odds Ratio	Combined score
1	Eye	2.166e-08	9.292e-06	2.25	39.64			1	Natural killer cell	1.812e-07	3.563e-05	2.43	37.68			1	Eye	7.299e-06	0.001358	4.81	56.83
2	Blood platelet	1.536e-06	0.0003295	2	26.82			2	BTO:0004410	2.352e-07	3.563e-05	2.39	36.52			2	Uterus	4.707e-05	0.003306	9.08	90.44
3	Spinal cord	3.729e-06	0.0004058	2	25.03			3	Spinal cord	8.681e-07	8.768e-05	2.43	33.9			3	Ophthalmic nerve	5.674e-05	0.003306	4.27	41.79
4	Monocyte	3.784e-06	0.0004058	1.91	23.87			4	BTO:0005453	1.331e-06	0.0001009	2.21	29.94			4	Parietal lobe	8.063e-05	0.003306	4.75	44.79
5	Thalamus	3.777e-05	0.002865	1.84	18.78			5	Retina	4.708e-06	0.0002853	2.24	27.43			5	Embryonic brain	9.736e-05	0.003306	3.88	35.81
6	Gut	4.007e-05	0.002865	1.77	17.94			6	B-lymphocyte	9.265e-06	0.0004679	2.07	23.97			6	Occipital lobe	0.0001067	0.003306	4.63	42.39
7	Renal cell carcinoma cell	5.575e-05	0.003132	10.01	98.03			7	Parietal lobe	2.037e-05	0.0008818	2.04	22.06			7	Parenchyma	0.0001859	0.004225	3.65	31.35
8	B-lymphocyte	6.321e-05	0.003132	1.74	16.86			8	Embryonic brain	2.445e-05	0.0009262	2.06	21.86			8	Dendritic cell	0.0001897	0.004225	3.63	31.1
9	Intestine	6.571e-05	0.003132	1.79	17.21			9	Cervical carcinoma cell	3.512e-05	0.001182	2.03	20.86			9	Temporal lobe	0.0002044	0.004225	3.82	32.49
10	Cerebral peduncle	0.0001007	0.004038	1.78	16.38			10	Eye	5.236e-05	0.001387	1.97	19.4

## Sheet: Top hits >0.05
IgG Top Unique Hits R (compiled)		IgG Top Unique Hits NR (compiled)			IgG Enriched in R geomean > 0.05		IgG Enriched in NR geomean < -0.05		IgA Enriched in R geomean > 0.05		IgA Enriched in NR geomean < -0.05		IgG Neither enriched <0.05 >-0.05		IgA Neither enriched <0.05 >-0.05			A majority of the cancer/testis antigens are intrinsically disordered proteins (https://doi.org/10.1002/jcb.23252)	CTA	chromosome	Match in R	Match in NR	Match in neither	Found in Array		CTA from 2 databases + found in arrays				BETTER
HEATR3		FAM84A		172	DDX53	CT Ag	SF3B4		MAGEB10	CT Ag	MAP2		SORBS3		DLG3				ACTL8	1p36.13	#N/A	#N/A	#N/A	12246		ACRBP	12p13.31	25020		ACRBP
DDX53	CT Ag	PMEPA1		18	DDB1		C16orf54		UBQLN2		LRFN1		MRAS		ZNF385A				ANKRD45	1q25.1	#N/A	#N/A	#N/A	1200		ACTL8	1p36.13	12246		ACTL8
TARDBP		FAM81A		10	PRMT6		TNFSF15		UBQLN4		BCAR1		RND1		CSRP2				BRDT	1p22.1	#N/A	#N/A	#N/A	13680		ADAM2	8p11.22	5478		ADAM2
TTC17		ND			RSPH1	CT Ag	TP73		Nol3		PALM2		BC067760.1		ATP1B2				GPATCH2	1q41	#N/A	#N/A	#N/A	16903		ADAM29	4q34.1	15185		ADAM29
PRMT6		SPG20		164	HEATR3		FBXO22		DDB1		RAD52		SSB		LGALS1	Tu/AutoAg			HORMAD1	1q21.3	#N/A	#N/A	#N/A	26266		ANKRD45	1q25.1	1200		ANKRD45
IRAK3		ACVR2B	Tu/AutoAg	1	CTAG1A	CT Ag	CRKL		UBQLN1	Tu/AutoAg	MED22		TMEM185B		STARD7				HSPB9	17q21.2	#N/A	#N/A	#N/A	9927		ARX	Xp21.3	18049		ARX
ABR		UBALD1		6	HDGFL1		RAP1B		TARS		IVNS1ABP		MAP2		SSNA1				KDM5B	1q32.1	#N/A	#N/A	#N/A	#N/A		ATAD2	8q24.13	19321		ATAD2
C14orf37		C14orf37			XRCC4		ANXA10		ZMYM3		MUCL1		LARP4B		LGALS8	Tu/AutoAg			LEMD1	1q32.1	#N/A	#N/A	#N/A	13887		BAGE	21p11.1 not on reference assembly	11311		BAGE
HDLBP		SPN		62	BRD9	Tu/AutoAg	PPP1R15A		ADH5		SULT1B1		SPN		VCL				MAEL	1q24.1	#N/A	#N/A	#N/A	18162		BAGE2	21p11.2	24470		BAGE2
PALM2		TEX264		1	ZBTB47		NPHP1		EFCAB13		FICD		PURB		TLK2				NUF2	1q23.3	#N/A	#N/A	#N/A	18241		BAGE3	21p11.2 not on reference assembly	26208		BAGE3
PDE4DIP	Tu/AutoAg	RBPJ	Tu/AutoAg	1	TTC17		SH3D19		HEATR3		ANXA11		HNRNPCL2		PRKCZ				SYCP1	1p13.2	#N/A	#N/A	#N/A	#N/A		BAGE4	21p11.1 not on reference assembly	8709		BAGE4
UCHL1		HSPB11			ALDH4A1		ZKSCAN8		SP140L		USP15		MPST		Q504n8				GPAT2	2q11.2	#N/A	#N/A	#N/A	#N/A		BAGE5	13cen, GRCh38 novel patch	7848		BAGE5
Nol3		PPCS			UBQLN1	Tu/AutoAg	NDUFA4		ATRX		ORAI3		RAB11FIP1		ZNF385B				RQCD1	2q35	#N/A	#N/A	#N/A	1130		BRDT	1p22.1	13680		BRDT
PCED1A	Tu/AutoAg	LAMTOR5			UBQLN2		MAP3K7		ACTN4		FAM134B		HNRNPCL1		STAU1	Tu/AutoAg			CTNNA2	2p12	#N/A	#N/A	#N/A	1161		CABYR	18q11.2	5217		CABYR
KIAA1958		DYNAP			ETV2		TMEM106C		AHDC1		SYTL2		CCDC97		RCBTB1				LYPD6B	2q23.2	#N/A	#N/A	#N/A	24972		CAGE1	6p24.3	19355		CAGE1
RHOJ		TSNAXIP1			RHOBTB1		DYNLT3		FAM188A		ND		TMPRSS6		TARBP2				TMEFF2	2q32.3	#N/A	#N/A	#N/A	#N/A		CALR3	19p13.11	10893		CALR3
KIZ		LOR		200	RBPJ	Tu/AutoAg	FAM234A		RSPH1	CT Ag	AHCYL1		RILPL1		PRKRA				POTEF	2q21.1	#N/A	#N/A	#N/A	#N/A		CASC5	15q15.1	15970		CASC5
TMEM185B		MTMR14		9	TARDBP		PTCHD4		DDX53	CT Ag	LUZP2		RFTN1		SERTM1				POTEE	2q21.1	#N/A	#N/A	#N/A	1986		CCDC110	4q35.1	19403		CCDC110
STARD7		GFOD1		9	ATCAY		STAT4		GAB1		HYPK		RHOG		ST6GALNAC6				TSGA10	2q11.2	#N/A	#N/A	#N/A	8219		CCDC36	3p21.31	19520		CCDC36
SHC1		LYSMD4			UBQLN4		RTN3		EVL		ACO2		SHC1		RAP1B				ROPN1	3q21.1	#N/A	#N/A	#N/A	5269		CCDC83	11q14.1-q14.2	7422		CCDC83
RBPJ	Tu/AutoAg	RFTN1		149	TBC1D9B		NXN		PRRT2		ARID3B		STARD7		TCL1A				PRSS50	3p21.31	#N/A	#N/A	#N/A	7196		CCNA1	13q13.3	24767		CCNA1
HEPHL1		C16orf54		0	ABR		NFKBIA		PPA1		HSPA9	Tu/AutoAg	LDLRAD4		NDRG3				IGSF11	3q13.32	#N/A	#N/A	#N/A	14145		CEP290	12q21.32	15164		CEP290
ND		RSPH1	CT Ag	3	MAGEC2	CT Ag	NME1		WASF2		ZNF746		RHOJ		BPGM				TMEM108	3q22.1	#N/A	#N/A	#N/A	14985		CEP55	10q23.33	18280		CEP55
SH2D2A		MGARP			LYPLAL1		ACOT12		UBE2K		MED20		MAL2		PAK2				MORC1	3q13.13	#N/A	#N/A	#N/A	#N/A		COX6B2	19q13.42	6302		COX6B2
SFT2D2		PPP4R2		34	DCAF4L2		ZFYVE19		OVOL2		IMPDH1		MEA1		GAD1				DPPA2	3q13.13	#N/A	#N/A	#N/A	24960		CPXCR1	Xq21.31	21359		CPXCR1
ECE1		MUC15		0	GAGE2A	CT Ag	MAP1LC3B		AFAP1L2		SORBS3		MACROD2		ZNF396				CCDC36	3p21.31	#N/A	#N/A	#N/A	19520		CRISP2	6p12.3	12841		CRISP2
PMEPA1		PURB		3	GRK5		AKT2		PIK3R1		LSM3		ENPP3		EPS8L2				RBM46	4q32.1	#N/A	#N/A	#N/A	1702		CSAG1	Xq28	8183		CSAG1
MRAS		HBx			MAMDC2		PSMB6		CPEB4		BC035666		MGARP		C14orf37				ADAM29	4q34.1	#N/A	#N/A	#N/A	15185		CSAG2	Xq28	11471		CSAG2
TGIF2LX		PRRT2			ZG16B		CAMP		USH1C	Tu/AutoAg	NSFL1C		PRRT2		ABRACL				CCDC110	4q35.1	#N/A	#N/A	#N/A	19403		CT45A1	Xq26.3	10401		CT45A1
FAM84A		SETD7			GMPS		VWA9		S100B		PQBP1		ESD		ARHGEF16				SLCO6A1	5q21.1	#N/A	#N/A	#N/A	10074		CT45A10	Xq26.3	22346		CT45A10
RND2		HSP90AA1	Tu/AutoAg		GAGE2D	CT Ag	ACSM3		RAD23B		SHANK2-AS3		ND		SCLT1				SPEF2	5p13.2	#N/A	#N/A	#N/A	3153		CT45A3	Xq26.3	4650		CT45A3
MUC15		LXN		390	GAGE4	CT Ag	LRFN1		ACTN1	Tu/AutoAg	RSPH6A		ECE1		ANKS1A				ELOVL4	6q14.1	#N/A	#N/A	#N/A	11490		CT47A1	Xq24	3615		CT47A1
PMAIP1		MACROD2		24	PCED1A	Tu/AutoAg	MED22		FAM84A		IMPDH2		PMAIP1		ANXA1				TDRD6	6p12.3	#N/A	#N/A	#N/A	#N/A		CT55	Xq26.3	2044		CT55
LDLRAD4		MRAS		24	GFOD1		AGPAT4		THEM5		PAPSS1		SFT2D2		CRYZ				DDX43	6q13	#N/A	#N/A	#N/A	6477		CT83	Xq23	9529		CT83
TAX1BP3		VAT1			TGIF2LX		PREP		CTAG1A	CT Ag	DUSP23		PPCS						TTK	6q14.1	#N/A	#N/A	#N/A	16700		CTAG1A	Xq28	4		CTAG1A
S1PR5		NRG3		358	GAGE7	CT Ag	COPE		Ebf3		DYNAP		PPP4R2						CRISP2	6p12.3	#N/A	#N/A	#N/A	12841		CTAG2	Xq28	366		CTAG2
IL1A		HNRNPCL2		5	MYT1L		LTF		HDGFL1		MED8		OCM						CAGE1	6p24.3	#N/A	#N/A	#N/A	19355		CTAGE1	18q11.2	9755		CTAGE1
RHOG		HNRNPCL1		21	ATIC		UNC119		GBP5		NAF1		GNMT						ZNF165	6p22.1	#N/A	#N/A	#N/A	9673		CTAGE5	14q13.2	23759		CTAGE5
PRRT2		OCM			TARBP2		GLS2		MYL4		DEDD		FAM84B						IMP-3	7p15.3	#N/A	#N/A	#N/A	#N/A		CTCFL	20q13.31	20146		CTCFL
GNMT		PMAIP1			Rb1		BAIAP2L2		LIMS1	Tu/AutoAg	PHF20L1		RAB34						ODF1	8q22.3	#N/A	#N/A	#N/A	19028		CTNNA2	2p12	1161		CTNNA2
RND1		LDLRAD4			RRM1		SERINC3		C16orf62		CCDC9		WDR54						PIWIL2	8p21.3	#N/A	#N/A	#N/A	14656		DCAF12	9p13.3	15547		DCAF12
CEP290	CT Ag	RAP1B			FMR1		GDAP2		PCMTD1		C6orf10		FAM131C						ADAM2	8p11.22	#N/A	#N/A	#N/A	5478		DDX43	6q13	6477		DDX43
LARP4B		TNFSF15			KIZ		EXOSC7		GLRX2		ZC2HC1C		CTBP2						LY6K	8q24.3	#N/A	#N/A	#N/A	20296		DDX53	Xp22.11	29		DDX53
ESD		NPHP1			IRAK3		EPS8L2		TCP10		RP11-354P17.9		CARD9						PBK	8p21.1	#N/A	#N/A	#N/A	3346		DKKL1	19q13.33	15076		DKKL1
ST6GALNAC6		RHOJ			PAGE1	CT Ag	C8orf37		AKT3		MAVS		RND2						POTEA	8p11.1	#N/A	#N/A	#N/A	14692		DMRT1	9p24.3	4165		DMRT1
MAL2		ECE1			USP14		PTPN3		NDRG4		EIF3J		SPATA20						TEX15	8p12	#N/A	#N/A	#N/A	#N/A		DNAJB8	3q21.3	3608		DNAJB8
LYSMD4		PTGS2			PPFIA4		SNTG1		ECE1		SRGAP1		HSP90AA1	Tu/AutoAg					DCAF12	9p13.3	#N/A	#N/A	#N/A	15547		DPPA2	3q13.13	24960		DPPA2
RAB34		RND2			POTEB	CT Ag	LYSMD4		TMEM185B		RTN4IP1		PPP1R13L						TMEFF1	9q31.1	#N/A	#N/A	#N/A	13362		DSCR8	21q22.13	10217		DSCR8
ORAI3		TMEM106A			ZNF428	Tu/AutoAg	AKR1B10		PRB3		ZNF225		CASC4						ODF2	9q34.11	#N/A	#N/A	#N/A	7327		ELOVL4	6q14.1	11490		ELOVL4
DYNAP		NFS1			ZFYVE27		ZYX		TARDBP		AC145212.2		FAM84A						ARMC3	10p12.2	#N/A	#N/A	#N/A	#N/A		EPPIN	20q13.12	794		EPPIN
SPN		PAG1			GAGE10	CT Ag	SHANK2		CLVS1		TP73		MUC15						TDRD1	10q25.3	#N/A	#N/A	#N/A	16933		FAM133A	Xq21.32	24375		FAM133A
PHF3		ORAI3			GAGE12B	CT Ag	EIF4EBP1		IL1RN		SEPT10		SPAG8	CT Ag					PTPN20A	10q11.22	#N/A	#N/A	#N/A	#N/A		FAM46D	Xq21.1	19252		FAM46D
TMEM259		ST6GALNAC6			WIPF1		MAP2K6		SSBP4		C4orf33		PMEPA1						KIF20B	10q23.31	#N/A	#N/A	#N/A	20735		FATE1	Xq28	12039		FATE1
SRA1		TMEM185B			MAP9		SDCBP		ANXA2		GKAP1		RASGEF1C						SYCE1	10q26.3	#N/A	#N/A	#N/A	1776		FBXO39	17p13.1	8802		FBXO39
RSPH1	CT Ag	LARP4B			WASF2		UBE2R2		PRH1		ECE2		UAP1						CEP55	10q23.33	#N/A	#N/A	#N/A	18280		FMR1NB	Xq27.3-q28	21706		FMR1NB
DDX53	CT Ag	RTN3			CNKSR1		ZNF282	Tu/AutoAg	SPR		HSPBP1		PXDC1						LDHC	11p15.1	#N/A	#N/A	#N/A	11733		GAGE1	Xp11.23	3175		GAGE1
ND		RCBTB1			CSRP2		OR11H6		NID2		FBXO21		TSNAXIP1						ODF3	11p15.5	#N/A	#N/A	#N/A	14971		GAGE10	Xp11.23	44		GAGE10
USP14		SEC24D			OPHN1		NMRK2		WIPF1		MIIP		SETD7						SPATA19	11q25	#N/A	#N/A	#N/A	22469		GAGE12B	Xp11.23	218		GAGE12B
MUM1L1		LGALS8	Tu/AutoAg		MUM1L1		PDE5A		PPIL3		DDAH1		SPINT1						SPA17	11q24.2	#N/A	#N/A	#N/A	1610		GAGE2A	Xp11.23	69		GAGE2A
ARGLU1		PREP			TMEM259		UGP2		RAB3IL1		OTUD5		CRYBA4						ACRBP	12p13.31	#N/A	#N/A	#N/A	25020		GAGE2D	Xp11.23 not on reference assembly	87		GAGE2D
MCCC2		DDX53	CT Ag		EME1		FGR		TACC1		KJ904266		TMEM106A						AKAP3	12p13.32	#N/A	#N/A	#N/A	#N/A		GAGE4	Xp11.4-p11.2 not on reference assembly	116		GAGE4
Nol3		PRMT6			ACSS2		MTMR14		SCAF8		Bicc1		SH2D2A						CCDC62	12q24.31	#N/A	#N/A	#N/A	#N/A		GAGE6	Xp11.4-p11.2 not on reference assembly	424		GAGE6
RNF181		DDX19B			SEC24D		CRCP		LCMT1		ASNA1								CEP290	12q21.32	141	#N/A	#N/A	15164		GAGE7	Xp11.4-p11.2 not on reference assembly	137		GAGE7
SPN		FEZ1			C14orf37		SIAH2		ATF6		LIN52								BAGE5	13cen, GRCh38 novel patch	#N/A	#N/A	#N/A	7848		GPATCH2	1q41	16903		GPATCH2
ATIC		HBx			LRRC46		GABBR1		GPRASP2		PRRG2								CTAGE5	14q13.2	#N/A	#N/A	#N/A	23759		HEMGN	9q22.33	2558		HEMGN
PRMT6		RCN3			RNF181		PSMD11		GAD2		NATD1								POTEG	14q11.2	88	#N/A	#N/A	256		HLA-A	6p22.1	6697		HLA-A
PCNP		DDRGK1			NOL3		NR4A1		RILPL1		KHSRP								OIP5	15q15.1	#N/A	#N/A	#N/A	4287		HORMAD1	1q21.3	26266		HORMAD1
PDPK1		APOBEC3C			PDE4DIP	Tu/AutoAg	METTL21C		AASDHPPT		LYPLA1								CT62	15q23	#N/A	#N/A	#N/A	#N/A		HORMAD2	22q12.2	19798		HORMAD2
RCBTB1		FAM84A			TNRC6C		RCBTB1		RMND5A		USP47	Tu/AutoAg							CCDC33	15q24.1	#N/A	#N/A	#N/A	#N/A		HSPB9	17q21.2	9927		HSPB9
PMEPA1		S1PR5			MUC20		PPA1		SSU72		KIAA0586								CASC5	15q15.1	#N/A	#N/A	#N/A	15970		IGF2BP3	7p15.3	16888		IGF2BP3
TTC5		ND			HMBS		APOBEC3C		SULT2A1		PPP2R2D								POTEB	15q11.2	49	#N/A	#N/A	130		IGSF11	3q13.32	14145		IGSF11
RGS19		FAM131C			PDAP1		MTUS1		ATCAY		CCDC117								GOLGA6L2	15q11.2	#N/A	#N/A	#N/A	#N/A		IL13RA1	Xq24	17639		IL13RA1
RBPJ	Tu/AutoAg	CRYBA4			NFS1		LOR		CCDC155		CAPRIN1								OTOA	16p12.2	#N/A	#N/A	#N/A	14889		IL13RA2	Xq23	5981		IL13RA2
HCN1		BC067760.1			DACT3		LGALS9		RAD23A		DLGAP4								PRSS54	16q21	#N/A	#N/A	#N/A	25448		KIF20B	10q23.31	20735		KIF20B
GFOD1		LTF			SARG		LAMTOR5		MBP		GABPB2								PRM1	16p13.13	#N/A	#N/A	#N/A	5764		LDHC	11p15.1	11733		LDHC
LGALS8	Tu/AutoAg	ZNF573			ANAPC16		DDX1		KJ903749		SSBP3								PRM2	16p13.13	#N/A	#N/A	#N/A	11908		LEMD1	1q32.1	13887		LEMD1
HBx		IGBP1	Tu/AutoAg		IRAK4	Tu/AutoAg	PRPF40B		EVI5L		CYGB								SPACA3	17q11.2	#N/A	#N/A	#N/A	7824		LIPI	21q11.2	10314		LIPI
LGALS1	Tu/AutoAg	PMEPA1			UCHL1		ERG		GUK1		FEZ1								ODF4	17p13.1	#N/A	#N/A	#N/A	17951		LY6K	8q24.3	20296		LY6K
LGALS9		PRCC			PLEKHA8	Tu/AutoAg	Ebf3		CIB1		DUSP22								KIAA0100	17q11.2	#N/A	#N/A	#N/A	#N/A		LYPD6B	2q23.2	24972		LYPD6B
PPIL3		SORBS1			ST6GALNAC6		GGA2		DUSP3		DPYSL3								TEX14	17q22	#N/A	#N/A	#N/A	15809		MAEL	1q24.1	18162		MAEL
NRG3		KIAA0907			NPRL2		NDEL1		ZNF783		TEX264								SPAG9	17q21.33	#N/A	#N/A	#N/A	#N/A		MAGEA1	Xq28	2752		MAGEA1
C14orf37		NAF1			KLK11		PTPN20	CT Ag	PKLR		UGP2								CABYR	18q11.2	#N/A	#N/A	#N/A	5217		MAGEA10	Xq28	20217		MAGEA10
PRPF40B		PPA1			ARGLU1		ARL13B		EDN1		NFKBIB								POTEC	18p11.21	#N/A	#N/A	#N/A	#N/A		MAGEA11	Xq28	4211		MAGEA11
DYNAP		FBXO21			RMND5A		NUDT7		TFPT		PRMT6								NOL4	18q12.1	#N/A	#N/A	#N/A	3965		MAGEA12	Xq28	3955		MAGEA12
EID3		ND			GTSF1L		MRTO4		IRAK4	Tu/AutoAg	GNAS								CTAGE1	18q11.2	#N/A	#N/A	#N/A	9755		MAGEA2	Xq28	4651		MAGEA2
RAP1B		FAM84A			SHTN1		TMEM190		ERP27		SPN								TEX101	19q13.31	#N/A	#N/A	#N/A	12171		MAGEA3	Xq28	4583		MAGEA3
NPHP1		PRMT8			POTEG	CT Ag	LXN		CRYGD		OSBPL3								NLRP4	19q13.43	#N/A	#N/A	#N/A	#N/A		MAGEA4	Xq28	3727		MAGEA4
ATXN3		IRF2BP1			ORAI3		PRKG1		CRKL		CD302								TSSK6	19p13.11	#N/A	#N/A	#N/A	21874		MAGEA5	Xq28	16420		MAGEA5
ANKZF1		Q504n8			GSAP		USP15		CHKA		SORBS1								DKKL1	19q13.33	#N/A	#N/A	#N/A	15076		MAGEA6	Xq28	1746		MAGEA6
MRRF		NUDT7			FXR2		PAG1		NXN		PRKAR1B								TULP2	19q13.33	#N/A	#N/A	#N/A	17842		MAGEA8	Xq28	580		MAGEA8
NFS1		RBPJ	Tu/AutoAg		MRRF		ITCH		NUDT6		PRKAR2B								CALR3	19p13.11	#N/A	#N/A	#N/A	10893		MAGEA9	Xq28	2961		MAGEA9
S1PR5		EEF2KMT			STK39		UBXN10		ETV2		DLD								THEG	19p13.3	#N/A	#N/A	#N/A	23029		MAGEB1	Xp21.2	20873		MAGEB1
SEC24D		CTNNAL1			HCN1		ECHDC1		MUSTN1		NRG1								COX6B2	19q13.42	#N/A	#N/A	#N/A	6302		MAGEB10	Xp21.3	2982		MAGEB10
MPST		GFOD1			IRF2BP2		TAF10		TTC17		DDX19B								SPO11	20q13.31	#N/A	#N/A	#N/A	24458		MAGEB2	Xp21.2	16270		MAGEB2
ZG16B		OR11H6			EYA1		USP2		GAGE10	CT Ag	GBP7								SPAG4	20q11.22	#N/A	#N/A	#N/A	24323		MAGEB3	Xp21.2	11237		MAGEB3
IRAK4	Tu/AutoAg	WDR54			PPIL3		Q504n8		GAS7		VCY								SPINLW1	20q13.12	#N/A	#N/A	#N/A	#N/A		MAGEB4	Xp21.2	12760		MAGEB4
LRRC46		RAB34			DYNAP		UBL7	Tu/AutoAg	UBXN1		KIZ								CTCFL	20q13.31	#N/A	#N/A	#N/A	20146		MAGEB6	Xp21.3	3914		MAGEB6
RBPJ	Tu/AutoAg	SEC24D			BTBD8		CCSAP		GAGE2A	CT Ag	NFU1								SEMG1	20q13.12	#N/A	#N/A	#N/A	18851		MAGEC2	Xq27.2	129		MAGEC2
GAGE2A	CT Ag	RTN3			HDGF		TAX1BP3		FMR1		GOLGA1								BAGE	21p11.1 not on reference assembly	#N/A	#N/A	#N/A	11311		MAGEC3	Xq27.2	23873		MAGEC3
GAGE10	CT Ag	HBx			CTAG2	CT Ag	ZNF70		MARCKS		CEP112								BAGE2	21p11.2	#N/A	#N/A	#N/A	24470		MIA2	14q13.2	11699		MIA2
ND		NFS1			EXOSC1		HBx		PPM1F		STAT1								BAGE3	21p11.2 not on reference assembly	#N/A	#N/A	#N/A	26208		MPP1	Xq28	13570		MPP1
Nol3		TIPIN			TTC5		TTC32		TTC5		LDLRAD4								BAGE4	21p11.1 not on reference assembly	#N/A	#N/A	#N/A	8709		NOL4	18q12.1	3965		NOL4
TIPIN		PDPK1			PRKCZ		GSG1		BCL7B		SPG20								LIPI	21q11.2	#N/A	#N/A	#N/A	10314		NR6A1	9q33.3	7832		NR6A1
PDAP1		ZNF282	Tu/AutoAg		SPACA7		YP021		PPP1R32		EYA1								TPTE	21p11.2	#N/A	#N/A	#N/A	16211		NUF2	1q23.3	18241		NUF2
GAGE4	CT Ag	PPP1R13L			DDX42		UBALD1		MED15		TRIM16								POTED	21q11.2	#N/A	#N/A	#N/A	1030		NXF2	Xq22.1	19025		NXF2
GAGE2D	CT Ag	ZYX			MCCC2		CHAMP1		ZNF398		AKR1C4								PRAME	22q11.22	#N/A	#N/A	#N/A	10710		ODF1	8q22.3	19028		ODF1
IMPA2		TMEM190			KDM3A		EIF4B	Tu/AutoAg	HPCA		DSG1								POTEH	22q11.1	#N/A	#N/A	#N/A	9475		ODF2	9q34.11	7327		ODF2
RMND5A		PPCS			ANXA11		ZNF573		ALDH1A3		PKIA								AKAP4	Xp11.22	#N/A	#N/A	#N/A	#N/A		ODF3	11p15.5	14971		ODF3
MEA1		GSAP			THUMPD1		DBI		RHOJ		SSBP3								ARX	Xp21.3	#N/A	#N/A	#N/A	18049		ODF4	17p13.1	17951		ODF4
CTBP2		FSTL1			IGBP1	Tu/AutoAg	TBC1D13		TTC32		GGA3								CXORF48	Xq26.3	#N/A	#N/A	#N/A	#N/A		OIP5	15q15.1	4287		OIP5
OPHN1		EMC9			ZBED1		MS4A14		RIMS4		PRCC								CPXCR1	Xq21.31	#N/A	#N/A	#N/A	21359		OTOA	16p12.2	14889		OTOA
MAGEC2	CT Ag	C14orf37			WARS2		CTNNAL1		PA2G4		PAG1								CSAG1	Xq28	#N/A	#N/A	#N/A	8183		PAGE1	Xp11.23	71		PAGE1
ANAPC16		PRCC			SCL-70		KIAA0586		SRGAP3		SPDL1	Tu/AutoAg							CSAG2	Xq28	#N/A	#N/A	#N/A	11471		PAGE2	Xp11.21	427		PAGE2
GAGE7	CT Ag	TMEM185B			HDLBP		hMDM2		MAPK1		MX1								CT45A1	Xq26.3	#N/A	#N/A	#N/A	10401		PAGE2B	Xp11.21	3909		PAGE2B
TARBP2		PALM2			RAD23A		BCAR1		MAPRE1		Repin1								CT45A2	Xq26.3	#N/A	#N/A	#N/A	#N/A		PAGE4	Xp11.23	3966		PAGE4
PAGE1	CT Ag	MUC15			ITGB1BP2		AK2		ASB1		ZNF503								CT45A3	Xq26.3	#N/A	#N/A	#N/A	4650		PAGE5	Xp11.21	203		PAGE5
ZNF428	Tu/AutoAg	LYSMD4			MUSTN1		SPG20		ARAP1		HBx								CT45A4	Xq26.3	#N/A	#N/A	#N/A	#N/A		PASD1	Xq28	10858		PASD1
SPATA20		DBI			IMPA2		OLFM1		SFT2D2		PCNP								CT45A5	Xq26.3	#N/A	#N/A	#N/A	#N/A		PBK	8p21.1	3346		PBK
PCNP		ABCA2			S1PR5		FAF1		LYSMD4		TANK								CT45A6	Xq26.3	#N/A	#N/A	#N/A	#N/A		PIWIL2	8p21.3	14656		PIWIL2
MAP2		ECE1			HMGB2		HSPB11		TBC1D9B		F13A1								CT47A1	Xq24	#N/A	#N/A	#N/A	3615		PLAC1	Xq26.3	6802		PLAC1
KIAA0907		SPN			PDPK1		KJ904289		NCALD		SYT10								CT47A10	Xq24	#N/A	#N/A	#N/A	#N/A		POTEA	8p11.1	14692		POTEA
ZKSCAN8		ND			LIMCH1		IRF2BP1		BC033201.1		VSTM2A								CT47A11	Xq24	#N/A	#N/A	#N/A	#N/A		POTEB	15q11.2	130		POTEB
XPA		TNFSF15			RGCC		EEF2KMT		PLP2		CUTA								CT47A2	Xq24	#N/A	#N/A	#N/A	#N/A		POTED	21q11.2	1030		POTED
RILPL1		DYNAP			HAO2		HCLS1		PMAIP1		BCL7A								CT47A3	Xq24	#N/A	#N/A	#N/A	#N/A		POTEE	2q21.1	1986		POTEE
PRKCZ		NRG3			KIAA1958		SPAG7	Tu/AutoAg	GAGE4	CT Ag	ARID3B								CT47A4	Xq24	#N/A	#N/A	#N/A	#N/A		POTEG	14q11.2	256		POTEG
AGPAT4		PMAIP1			TDP1		COMT		CCDC94		FRMD8								CT47A5	Xq24	#N/A	#N/A	#N/A	#N/A		POTEH	22q11.1	9475		POTEH
EYA1		PMEPA1			CU689359		C1orf94		MAMDC2		LIMCH1								CT47A6	Xq24	#N/A	#N/A	#N/A	#N/A		PRAME	22q11.22	10710		PRAME
MTMR14		RND2			ANKZF1		ZNRD1		GAGE2D	CT Ag	PVRL3								CT47A7	Xq24	#N/A	#N/A	#N/A	#N/A		PRM1	16p13.13	5764		PRM1
SPAG8	CT Ag	PAG1			BCL7B		CCNJL		RND2		RNF25								CT47A8	Xq24	#N/A	#N/A	#N/A	#N/A		PRM2	16p13.13	11908		PRM2
CNKSR1		LDLRAD4			MAPK1		XRCC1		TXNRD2		CDKN1B								CT47A9	Xq24	#N/A	#N/A	#N/A	#N/A		PRSS50	3p21.31	7196		PRSS50
PLEKHA8	Tu/AutoAg	RHOJ			EID3		PDZK1		ZKSCAN4		AKR1B1								CT47B1	Xq24	#N/A	#N/A	#N/A	#N/A		PRSS54	16q21	25448		PRSS54
WASF2		R3HDM2			EFCAB13		RCN3		ABR		GNGT2								CTAG1A	Xq28	7	#N/A	#N/A	4		PRSS55	8p23.1	22420		PRSS55
RCBTB1		FAM234A			TXN2		ABCA2		TNFSF15		LAT								CTAG1B	Xq28	#N/A	#N/A	#N/A	#N/A		PTPN20	10q11.22	182		PTPN20
GAGE6	CT Ag	C16orf54			PAGE5	CT Ag	DLG4		CHML		PAPSS2								CTAG2	Xq28	101	#N/A	#N/A	366		RBM46	4q32.1	1702		RBM46
GAGE12B	CT Ag	SPINT1			HSF2		PRMT8		SKAP2		ELF2								CXORF61	Xq23	#N/A	#N/A	#N/A	#N/A		RGS22	8q22.2	9661		RGS22
GFOD1		LARP4B			SP140L		IFT20		GAGE7	CT Ag	C16orf54								DDX53	Xp22.11	2	#N/A	#N/A	29		RNF17	13q12.12	6003		RNF17
PALM2		MRAS			WBP2		KIAA0907		TAX1BP3		IRF2BP1								FAM133A	Xq21.32	#N/A	#N/A	#N/A	24375		ROPN1	3q21.1	5269		ROPN1
SPACA7		ESD			RGS19		LGALS1	Tu/AutoAg	SH3BP1		FN3K								FAM46D	Xq21.1	#N/A	#N/A	#N/A	19252		RQCD1	2q35	1130		RQCD1
ABR		ST6GALNAC6			KLHDC8A		FAM81A		Pdc		CLEC4E								FATE1	Xq28	#N/A	#N/A	#N/A	12039		RSPH1	21q22.3	6		RSPH1
HAO2		PRRT2			CEP290	CT Ag	FBXO21		DGKG		NRG3								FMR1NB	Xq27.3-q28	#N/A	#N/A	#N/A	21706		SEMG1	20q13.12	18851		SEMG1
DDB1		TEX264			NRG3		JHU18929		RBPJ	Tu/AutoAg	FSTL1								FTHL17	Xp21.2	#N/A	#N/A	#N/A	#N/A		SLCO6A1	5q21.1	10074		SLCO6A1
DDX53	CT Ag	TMEM106C			PHF3		PSMB4		APBB1IP		IRF2BP2								GAGE1	Xp11.23	#N/A	#N/A	#N/A	3175		SPA17	11q24.2	1610		SPA17
XRCC4		MAL2			TPRX1		DLG3		RHOG		LARP7								GAGE12A	Xp11.23	#N/A	#N/A	#N/A	#N/A		SPACA3	17q11.2	7824		SPACA3
RBPJ	Tu/AutoAg	SFT2D2			ENO2		LGALS8	Tu/AutoAg	PTPN23		TAF7								GAGE12B	Xp11.23	53	#N/A	#N/A	218		SPAG1	8q22.2	15474		SPAG1
MAP9		TAX1BP3			STRA13		DDRGK1		LDHB	Tu/AutoAg	TSSC4								GAGE12C	Xp11.23	#N/A	#N/A	#N/A	#N/A		SPAG4	20q11.22	24323		SPAG4
LYPLAL1		RHOG			GAGE6	CT Ag	PTGS2		NAV2		STMN4								GAGE12D	Xp11.23	#N/A	#N/A	#N/A	#N/A		SPAG6	10p12.2	3331		SPAG6
DCAF4L2		GNMT			NMNAT2		SORBS1		KJ903107		PMEPA1								GAGE12E	Xp11.23	#N/A	#N/A	#N/A	#N/A		SPAG8	9p13.3	421		SPAG8
GFOD1		SPAG8	CT Ag		WDR55		MAGI1		UCHL1		PRR16								GAGE12F	Xp11.23	#N/A	#N/A	#N/A	#N/A		SPANXA1	Xq27.2	12780		SPANXA1
PRMT6		ENPP3			SRA1		TEX264		ACSBG1		MAPK1IP1L								GAGE12G	Xp11.23	#N/A	#N/A	#N/A	#N/A		SPANXB1	Xq27.1	16182		SPANXB1
FMR1		ACOT12			PFKM		NAF1		KRT34										GAGE12H	Xp11.23	#N/A	#N/A	#N/A	#N/A		SPANXC	Xq27.2	23468		SPANXC
SEC24D		TMEM106A			PCNP		ASNA1		CBL										GAGE12I	Xp11.23 not on reference assembly	#N/A	#N/A	#N/A	#N/A		SPANXD	Xq27.2	15405		SPANXD
RTN3		UAP1			SATB1		EMC9		HEPHL1										GAGE12J	Xp11.23	#N/A	#N/A	#N/A	#N/A		SPANXN1	Xq27.3	24521		SPANXN1
NFS1		CTBP2			NG_030306.2		AHNAK2		MAL										GAGE2A	Xp11.23	27	#N/A	#N/A	69		SPANXN2	Xq27.3	12867		SPANXN2
ND		AKT2			DMD		THG1L		KIAA0907										GAGE2B	Xp11.23 not on reference assembly	#N/A	#N/A	#N/A	#N/A		SPANXN3	Xq27.3	2144		SPANXN3
RCBTB1		RCBTB1			ACVR2B	Tu/AutoAg	R3HDM2		TRPV3										GAGE2C	Xp11.23 not on reference assembly	#N/A	#N/A	#N/A	#N/A		SPANXN4	Xq27.3	25924		SPANXN4
Nol3		TMPRSS6			PAGE2	CT Ag	FMN1		ACOT12										GAGE3		#N/A	#N/A	#N/A	#N/A		SPANXN5	Xp11.22	26053		SPANXN5
FAM84A		HBx			TIPIN		DDX19B		CYTH1										GAGE4	Xp11.4-p11.2 not on reference assembly	33	#N/A	#N/A	116		SPATA19	11q25	22469		SPATA19
FXR2		AKR1B10			ACBD7		FEZ1		RTN3										GAGE5	Xp11.4-p11.2 not on reference assembly	#N/A	#N/A	#N/A	#N/A		SPEF2	5p13.2	3153		SPEF2
BTBD8		MEA1			MAB21L1		CRYZ		SATB1										GAGE6	Xp11.4-p11.2 not on reference assembly	147	#N/A	#N/A	424		SPO11	20q13.31	24458		SPO11
CSRP2		PPP1R15A			XPA		TANK		PI4K2A										GAGE7	Xp11.4-p11.2 not on reference assembly	37	#N/A	#N/A	137		SSX1	Xp11.23	8239		SSX1
RSPH1	CT Ag	Nol3			CDH18		FSTL1		DDIAS										GAGE8	Xp11 not on reference assembly	#N/A	#N/A	#N/A	#N/A		SSX2	Xp11.22	2984		SSX2
SARG		AHNAK2			SYCE2		PALM2		LGALS3										IL13RA2	Xq23	#N/A	#N/A	#N/A	5981		SSX3	Xp11.23	1916		SSX3
RGCC		FMN1			CBX3		PRCC		MUC15										LUZP4	Xq23	#N/A	#N/A	#N/A	#N/A		SSX4	Xp11.23	1551		SSX4
TNRC6C		EIF4B	Tu/AutoAg		PDLIM1		MX1		CMTM6										MAGEA1	Xq28	#N/A	#N/A	#N/A	2752		SSX5	Xp11.23	2771		SSX5
PDLIM1		DLG4			VAT1				LPCAT4										MAGEA10	Xq28	#N/A	#N/A	#N/A	20217		SYCE1	10q26.3	1776		SYCE1
DMD		MAP2			IL1A				TMEM31										MAGEA11	Xq28	#N/A	#N/A	#N/A	4211		TAF7L	Xq22.1	14927		TAF7L
GSAP		MS4A14			ETS1				MRAS										MAGEA12	Xq28	#N/A	#N/A	#N/A	3955		TDRD1	10q25.3	16933		TDRD1
ACVR2B	Tu/AutoAg	ECHDC1			C11orf84				KCTD14										MAGEA2	Xq28	#N/A	#N/A	#N/A	4651		TEKT5	16p13.13	3339		TEKT5
WARS2		Ebf3			PPP2R1A				UBL7	Tu/AutoAg									MAGEA2B	Xq28	#N/A	#N/A	#N/A	#N/A		TEX101	19q13.31	12171		TEX101
PXDC1		HCLS1			ATXN3				NAPB										MAGEA3	Xq28	#N/A	#N/A	#N/A	4583		TEX14	17q22	15809		TEX14
RAP1B		ARL13B			GAB1				APOBEC3C										MAGEA4	Xq28	#N/A	#N/A	#N/A	3727		THEG	19p13.3	23029		THEG
NG_030306.2		UBXN10			HEPHL1				DSTN										MAGEA5	Xq28	#N/A	#N/A	#N/A	16420		TMEFF1	9q31.1	13362		TMEFF1
CDH18		PTPN20	CT Ag						PRB4										MAGEA6	Xq28	#N/A	#N/A	#N/A	1746		TMEM108	3q22.1	14985		TMEM108
S1PR5		OLFM1							GNMT										MAGEA8	Xq28	#N/A	#N/A	#N/A	580		TMPRSS12	12q13.12	15319		TMPRSS12
ZG16B		GGA2							TMEM106A										MAGEA9	Xq28	#N/A	#N/A	#N/A	2961		TPPP2	14q11.2	16051		TPPP2
MGARP		FBXO22							RALGDS										MAGEA9B	Xq28	#N/A	#N/A	#N/A	#N/A		TPTE	21p11.2	16211		TPTE
WDR55		MAP3K7							SFTPD										MAGEB1	Xp21.2	#N/A	#N/A	#N/A	20873		TSGA10	2q11.2	8219		TSGA10
ZBED1		ND							IGHG1										MAGEB2	Xp21.2	#N/A	#N/A	#N/A	16270		TSPY2	Yp11.2	25456		TSPY2
FAM84B		PTCHD4							PTGS2										MAGEB3	Xp21.2	#N/A	#N/A	#N/A	11237		TSPY3	Yp11.2	1615		TSPY3
SETD7		FAF1							ZMIZ1	Tu/AutoAg									MAGEB4	Xp21.2	#N/A	#N/A	#N/A	12760		TSSK6	19p13.11	21874		TSSK6
RFTN1		UNC119							MALL										MAGEB5	Xp21.3	#N/A	#N/A	#N/A	#N/A		TTK	6q14.1	16700		TTK
MACROD2		ERG							HDAC3										MAGEB6	Xp21.3	#N/A	#N/A	#N/A	3914		TULP2	19q13.33	17842		TULP2
PPP4R2		SERINC3							RAC3										MAGEC1	Xq27.2	#N/A	#N/A	#N/A	#N/A		XAGE1A	Xp11.22	4234		XAGE1A
PPP2R1A		ZNF573							CCNB3										MAGEC2	Xq27.2	24	#N/A	#N/A	129		XAGE2	Xp11.22	2184		XAGE2
VAT1		ZNF70							METTL1										MAGEC3	Xq27.2	#N/A	#N/A	#N/A	23873		XAGE3	Xp11.22	2589		XAGE3
HSP90AA1	Tu/AutoAg	PALM2							LGALS9										NXF2	Xq22.1	#N/A	#N/A	#N/A	19025		ZNF165	6p22.1	9673		ZNF165
ACOT12		PRPF40B							MTAP										NXF2B	Xq22.1	#N/A	#N/A	#N/A	#N/A
LIMCH1		SH2D2A							MOK										PAGE1	Xp11.23	46	#N/A	#N/A	71
PTGS2		GABBR1							GFOD1										PAGE2	Xp11.21	157	#N/A	#N/A	427
KLHDC8A		GSG1							YP021										PAGE2B	Xp11.21	#N/A	#N/A	#N/A	3909
PPCS		PSMB4							MAPK3										PAGE4	Xp11.23	#N/A	#N/A	#N/A	3966
STK39		C1orf94							MED9										PAGE5	Xp11.21	135	#N/A	#N/A	203
HBx		JHU18929							CRTC3										PASD1	Xq28	#N/A	#N/A	#N/A	10858
OCM		TAX1BP3							TMPRSS6										PLAC1	Xq26.3	#N/A	#N/A	#N/A	6802
HNRNPCL2		MAGI1							TEAD3										RHOXF2	Xq24	#N/A	#N/A	#N/A	#N/A
PURB		PDZK1							IGHG3										SAGE1	Xq26.3	#N/A	#N/A	#N/A	#N/A
HNRNPCL1		DLG3							TNFSF9										SPANXA1	Xq27.2	#N/A	#N/A	#N/A	12780
TSNAXIP1		NME1							AK2										SPANXA2	Xq27.2	#N/A	#N/A	#N/A	#N/A
RAB11FIP1		NDUFA4							LGALS2										SPANXB1	Xq27.1	#N/A	#N/A	#N/A	16182
ATCAY		RBPJ	Tu/AutoAg						GBP1										SPANXB2	Xq27.1	#N/A	#N/A	#N/A	#N/A
EYA1		KJ904289																	SPANXC	Xq27.2	#N/A	#N/A	#N/A	23468
MYT1L		ACSM3																	SPANXD	Xq27.2	#N/A	#N/A	#N/A	15405
MAMDC2		RAB11FIP1																	SPANXE	Xq27.2	#N/A	#N/A	#N/A	#N/A
POTEB	CT Ag	VWA9																	SPANXN1	Xq27.3	#N/A	#N/A	#N/A	24521
RRM1		ZKSCAN8																	SPANXN2	Xq27.3	#N/A	#N/A	#N/A	12867
BRD9	Tu/AutoAg	PDE5A																	SPANXN3	Xq27.3	#N/A	#N/A	#N/A	2144
SHTN1		USP2																	SPANXN4	Xq27.3	#N/A	#N/A	#N/A	25924
HBx		LGALS8	Tu/AutoAg																SPANXN5	Xp11.22	#N/A	#N/A	#N/A	26053
POTEG	CT Ag	CCNJL																	SSX1	Xp11.23	#N/A	#N/A	#N/A	8239
PCNP		FSTL1																	SSX2	Xp11.22	#N/A	#N/A	#N/A	2984
IGBP1	Tu/AutoAg	LGALS1	Tu/AutoAg																SSX2B	Xp11.22	#N/A	#N/A	#N/A	#N/A
DACT3		COPE																	SSX3	Xp11.23	#N/A	#N/A	#N/A	1916
C14orf37		MAP1LC3B																	SSX4	Xp11.23	#N/A	#N/A	#N/A	1551
ND		PTPN3																	SSX4B	Xp11.23	#N/A	#N/A	#N/A	#N/A
RTN3		SNTG1																	SSX5	Xp11.23	#N/A	#N/A	#N/A	2771
SPG20		SDCBP																	SSX7	Xp11.22	#N/A	#N/A	#N/A	#N/A
PPP1R13L		PTGS2																	TAF7L	Xq22.1	#N/A	#N/A	#N/A	14927
NRG3		SHANK2																	TFDP3	Xq26.2	#N/A	#N/A	#N/A	#N/A
PMEPA1		TTC32																	XAGE1A	Xp11.22	#N/A	#N/A	#N/A	4234
TXN2		TXN2																	XAGE1B	Xp11.22	#N/A	#N/A	#N/A	#N/A
PPP1R15A		SETD7																	XAGE1C	Xp11.22	#N/A	#N/A	#N/A	#N/A
GAB1		HBx																	XAGE1D	Xp11.22	#N/A	#N/A	#N/A	#N/A
SSB		FAM84A																	XAGE1E	Xp11.22	#N/A	#N/A	#N/A	#N/A
SPACA7		CRKL																	XAGE2	Xp11.22	#N/A	#N/A	#N/A	2184
ECE1		METTL21C																	XAGE2B	Xp11.22	#N/A	#N/A	#N/A	#N/A
LYSMD4		GDAP2																	XAGE3	Xp11.22	#N/A	#N/A	#N/A	2589
SPN		SH3D19																	XAGE5	Xp11.22	#N/A	#N/A	#N/A	#N/A
TMEM185B		NXN																	TSPY1	Yp11.2	#N/A	#N/A	#N/A	#N/A
MUC15		DYNLT3																	GAGE10	Xp11.23	52	#N/A	#N/A	44
WDR54		FGR																	GAGE2D	Xp11.23 not on reference assembly	32	#N/A	#N/A	87
DYNAP		NFKBIA																	MAGEB10	Xp21.3	#N/A	#N/A	#N/A	2982
RAB34		PSMB6																	RSPH1	21q22.3	5	#N/A	#N/A	6
STRA13		STAT4																https://www.pnas.org/doi/pdf/10.1073/pnas.0437972100	TMF1	3p14.1	#N/A	#N/A	#N/A	16993
TDP1		ANXA10																	STAU1	20q13.13	#N/A	#N/A	#N/A	4237
RAD23A		EXOSC7																	CALCOCO1	12q13.13	#N/A	#N/A	#N/A	11150
RND2		MX1																	HMMR	5q34	#N/A	#N/A	#N/A	17023
RHOJ		CRYZ																	LIMS1	2q12.3	#N/A	#N/A	#N/A	559
SFT2D2		THG1L																	ZRSR2	15	#N/A	#N/A	#N/A	22932
PMAIP1		PALM2																	ACTN1	14q24.1	#N/A	#N/A	#N/A	16586
TTC32		RBPJ	Tu/AutoAg																RBM6	3p21.31	#N/A	#N/A	#N/A	15672
ND		NR4A1																	ACTR5	20q11.23	#N/A	#N/A	#N/A	#N/A
PAG1		COMT																	CTAG2	Xq28	101	#N/A	#N/A	366
DDB1		ND																	ZNRD2	11q13.1	#N/A	#N/A	#N/A	#N/A
C14orf37		PMEPA1																	NEDD9	6p24.2	#N/A	#N/A	#N/A	1336
GRK5		PSMD11																	PPIL4	6q25.1	#N/A	#N/A	#N/A	16264
MUC20		FAM84A																	BRD9	5p15.33	10	#N/A	#N/A	94
CASC4		CARD9																	GNL2	1	#N/A	#N/A	#N/A	18483
ZFYVE27		NMRK2																	PSMD4	1q21.3	#N/A	#N/A	#N/A	18056
PXDC1		PTGS2																	LGALS1	22q13.1	#N/A	139	#N/A	306
CAMP		ZFYVE19																	STIP1	11q13.1	#N/A	#N/A	#N/A	1603
PPFIA4		HBx																	MIF	22q11.23	#N/A	#N/A	#N/A	1946
EXOSC1		GFOD1																	AMH	19p13.3	#N/A	#N/A	#N/A	3877
FAM84A		RCBTB1																	S100A9	1q21.3	#N/A	#N/A	#N/A	17808
ACSS2		C14orf37																	KAT2A	17q21.2	#N/A	#N/A	#N/A	#N/A
C8orf37		SPN																	ZNF282	7q36.1	#N/A	57	#N/A	428
UAP1		SPAG8	CT Ag																USP19	3p21.31	#N/A	#N/A	#N/A	6777
PMEPA1		NFS1																	USP16	21q21.3	#N/A	#N/A	#N/A	9668
NRG3		DMD																	USP21	1q23.3	#N/A	#N/A	#N/A	17986
TEX264		RBPJ	Tu/AutoAg																ROCK1	18q11.1	#N/A	#N/A	#N/A	#N/A
ZNF428	Tu/AutoAg	GFOD1																	RANBP2	2q13	#N/A	#N/A	#N/A	#N/A
PPCS		MRTO4																	PALLD	4q32.3	#N/A	#N/A	#N/A	#N/A
HMGB2		PRCC																	CAB39L	13q14.2	#N/A	#N/A	#N/A	3979
ACVR2B	Tu/AutoAg	NFS1																	SUDS3	12q24.23	#N/A	#N/A	#N/A	8633
ACBD7		RTN3																	TDRD6	6	#N/A	#N/A	#N/A	#N/A
THUMPD1		SEC24D																	SSX2	Xp11.22	#N/A	#N/A	#N/A	2984
ANXA11		BTBD8																	UACA	15q23	#N/A	#N/A	#N/A	23784
CARD9		NDEL1																			#N/A	#N/A	#N/A	#N/A
EFCAB13		YP021																	EXOSC8	13q13.3	#N/A	#N/A	#N/A	8323
DDX42		PXDC1																	SSX3	Xp11.23	#N/A	#N/A	#N/A	1916
CU689359		WARS2																	RGPD8	2q14.1	#N/A	#N/A	#N/A	#N/A
BCL7B		ND																	RBPJ	4p15.2	18	#N/A	#N/A	59
DYNAP		EYA1																	DNAJB1	19p13.12	#N/A	#N/A	#N/A	6110
PPA1		SPATA20																	EIF4G1	3q27.1	#N/A	#N/A	#N/A	#N/A
CBX3		NG_030306.2																	EXOSC9	4q27	#N/A	#N/A	#N/A	#N/A
SPN		RCBTB1																https://www.ncbi.nlm.nih.gov/pmc/articles/PMC5915093/#:~:text=Identification%20of%20SEREX%20antigens%20recognized,affinity%2Dchromatography%20using%20Glutathione%20Sepharose.	HOOK2	19p13.13	#N/A	#N/A	#N/A	2723
MAP2K6		KLHDC8A																	BAMBI	10p12.1	#N/A	#N/A	#N/A	7915
SP140L		HBx																	PRDX4	Xp22.11	#N/A	#N/A	#N/A	14344
NMNAT2		WDR55																	AKR1C3	10p15.1	#N/A	#N/A	#N/A	3930
CCDC97		PRKG1																	PUF60	8q24.3	#N/A	#N/A	#N/A	881
MAPK1		SF3B4																	HS3ST1	4p15.33	#N/A	#N/A	#N/A	9882
BCAR1		GSAP																	TUBA1B	12q13.12	#N/A	#N/A	#N/A	24168
PCNP		MAP2K6																	TPI1	12p13.31	#N/A	#N/A	#N/A	721
MUSTN1		RAB34																	DCAF15	19p13.12	#N/A	#N/A	#N/A	22344
RBPJ	Tu/AutoAg	RAP1B																	TACSTD2	1p32.1	#N/A	#N/A	#N/A	12670
MED22		FAM84A																	PDE4DIP	1q21.2	69	#N/A	#N/A	324
LRFN1		EFCAB13																	CCNL2	1p36.33	#N/A	#N/A	#N/A	20779
EPS8L2		PTGS2																https://pubmed.ncbi.nlm.nih.gov/10750667/	LDHA	11p15.1	#N/A	#N/A	#N/A	6142
TP73		LGALS9																	ALB	4q13.3	#N/A	#N/A	#N/A	7430
UGP2		LGALS1	Tu/AutoAg																FBF1	17q25.1	#N/A	#N/A	#N/A	19968
HDGFL1		LGALS8	Tu/AutoAg																HSP90AA1	14q32.31	#N/A	#N/A	48	331
RHOBTB1		PMEPA1																	SEC63	6q21	#N/A	#N/A	#N/A	15299
ALDH4A1		TANK																	RIDA	8q22.2	#N/A	#N/A	#N/A	#N/A
TBC1D9B		PAG1																	LRRFIP1	2q37.3	#N/A	#N/A	#N/A	1856
RBPJ	Tu/AutoAg	ND																	RPS27	1q21.3	#N/A	#N/A	#N/A	13129
GMPS		C8orf37																	RGN	Xp11.3	#N/A	#N/A	#N/A	14730
GFOD1		IFT20																	MAMLD1	Xq28	#N/A	#N/A	#N/A	#N/A
MUSTN1		CAMP																	KTN1	14q22.3	#N/A	#N/A	#N/A	22639
MAGEC2	CT Ag	FAM84A																	UACA	15q23	#N/A	#N/A	#N/A	23784
HMBS		R3HDM2																	ATP5F1B	12q13.3	#N/A	#N/A	#N/A	#N/A
HSF2		AK2																	RPL15	3p24.2	#N/A	#N/A	#N/A	8731
ND		XRCC1																	APOC3	11q23.3	#N/A	#N/A	#N/A	14886
SEC24D		TEX264																	GALT	9p13.3	#N/A	#N/A	#N/A	10614
EME1		C14orf37																	POLD2	7p13	#N/A	#N/A	#N/A	1009
KDM3A		ZNRD1																	MT-ND4	mitochondria	#N/A	#N/A	#N/A	#N/A
NFS1		PXDC1																https://www.pnas.org/doi/pdf/10.1073/pnas.0437972100	TPX2	20q11.21	#N/A	#N/A	#N/A	#N/A
HBx		hMDM2																	MAGEC2	Xq27.2	24	#N/A	#N/A	129
C14orf37		SPAG7	Tu/AutoAg																TFDP3	Xq26.2	#N/A	#N/A	#N/A	#N/A
IRF2BP2		CHAMP1																	CHP2	16p12.2	#N/A	#N/A	#N/A	17088
PDE4DIP	Tu/AutoAg	LGALS8	Tu/AutoAg																EIF2D	1q32.1	#N/A	#N/A	#N/A	9567
KIZ		HBx																	PHF20	20q11.22-q11.23	#N/A	#N/A	#N/A	18090
ITGB1BP2		CCSAP																	C9orf78	9q34.11	#N/A	#N/A	#N/A	3352
KLK11		UGP2																	ECI2	6p25.2	#N/A	#N/A	#N/A	8376
DYNAP		RAB34																	UTP6	17q11.2	#N/A	#N/A	#N/A	8077
BTBD8		MTUS1																	PSD3	8p22	#N/A	#N/A	#N/A	13397
DDX53	CT Ag	TAF10																	TMEM176A	7q36.1	#N/A	#N/A	#N/A	15442
DLG4		WDR54																	ZC4H2	Xq11.2	#N/A	#N/A	#N/A	1959
TAX1BP3		DDX1																	TGS1	8q12.1	#N/A	#N/A	#N/A	25744
PCED1A	Tu/AutoAg	BAIAP2L2																	TP53	17p13.1	#N/A	#N/A	#N/A	571
WARS2		TBC1D13																	MYC	8q24.21	#N/A	#N/A	#N/A	4882
SATB1		TTC32																	RALA	7p14.1	#N/A	#N/A	#N/A	901
PPIL3		ZG16B																https://pubmed.ncbi.nlm.nih.gov/22941507/	UBQLN3	11p15.4	#N/A	#N/A	#N/A	2362
ORAI3		SORBS1																	AKAP3	12p13.32	#N/A	#N/A	#N/A	#N/A
ETS1		CASC4																	SPANXA2	Xq27.2	#N/A	#N/A	#N/A	#N/A
PFKM		UBL7	Tu/AutoAg																FBXO39	17p13.1	#N/A	#N/A	#N/A	8802
FAM131C		LGALS1	Tu/AutoAg															https://www.sciencedirect.com/science/article/pii/S030438350900130X?via%3Dihub	MTNAP1	17q25.1	#N/A	#N/A	#N/A	#N/A
SPN		KIAA0586																	DDX41	5q35.3	#N/A	#N/A	#N/A	18559
PRKCZ		AGPAT4																	RPS5	19q13.43	#N/A	#N/A	#N/A	19876
PAG1		RCBTB1																	TOMM20	1q42.3	#N/A	#N/A	#N/A	8204
SSB		MUSTN1																	DARS1	2q21.3	#N/A	#N/A	#N/A	#N/A
HDGF		ASNA1																	CYB5A	18q22.3	#N/A	#N/A	#N/A	9641
NRG3		BCAR1																	PHYHIPL	10q21.1	#N/A	#N/A	#N/A	2554
MUC15		RBPJ	Tu/AutoAg																SEC13	3p25.3	#N/A	#N/A	#N/A	988
WBP2		SPG20																	ACTG1	17q25.3	#N/A	#N/A	#N/A	24963
NR4A1		ITCH																	ALAS1	3p21.2	#N/A	#N/A	#N/A	13073
PPA1		CRCP																	CIAO1	2q11.2	#N/A	#N/A	#N/A	1154
RCBTB1		ECE1																	SMOC1	14q24.1	#N/A	#N/A	#N/A	18978
LDLRAD4		SIAH2																	RPS11	19q13.3	#N/A	#N/A	#N/A	6754
PMEPA1		MAP9																	RPS28	19p13.2	#N/A	#N/A	#N/A	4992
TMEM185B		RAB11FIP1																	EEF1A1	6q13	#N/A	#N/A	#N/A	20739
LARP4B		PTGS2																	H2AZ1	4q23	#N/A	#N/A	#N/A	#N/A
ST6GALNAC6		GLS2																	ZMIZ1	10q22.3	#N/A	#N/A	#N/A	23970
WDR55		SPN																	RMRP	9p13.3	#N/A	#N/A	#N/A	#N/A
KLHDC8A		NPHP1																	KMT2C	7q36.1	#N/A	#N/A	#N/A	#N/A
GSAP		RAP1B																	RPLP1	15q23	#N/A	#N/A	#N/A	23438
TGIF2LX		STARD7																	PPP2CB	8p12	#N/A	#N/A	#N/A	8773
PRMT6		EIF4EBP1																	PGAP6	16p13.3	#N/A	#N/A	#N/A	#N/A
C11orf84		METTL21C																	EIF4A1	17p13.1	#N/A	#N/A	#N/A	3443
PAGE2	CT Ag	LGALS9																	RPS8	1p34.1	#N/A	#N/A	#N/A	18444
PAGE5	CT Ag	UBE2R2																	ELP2	18q12.2	#N/A	#N/A	#N/A	22787
CTAG1A	CT Ag	IRAK4	Tu/AutoAg																PDK2	17q21.33	#N/A	#N/A	#N/A	6563
UBQLN2		LYSMD4																	KRT23	17q21.2	#N/A	#N/A	#N/A	11233
UBQLN1	Tu/AutoAg	MED22																	AHSG	3q27.3	#N/A	#N/A	#N/A	4202
ETV2		LRFN1																	AHSA1	14q24.3	#N/A	#N/A	#N/A	3345
ZBTB47		PCNP																	SELENOP	5p12	#N/A	#N/A	#N/A	#N/A
WIPF1		EPS8L2																	SPP1	4q22.1	#N/A	#N/A	#N/A	2661
UBQLN4		USP15																	RPL17	18q21.1	#N/A	#N/A	#N/A	9848
FAM84A		TP73																	FTL	19q13.33	#N/A	#N/A	#N/A	1505
Rb1		RASGEF1C																https://analyticalsciencejournals.onlinelibrary.wiley.com/doi/epdf/10.1002/pmic.200500346	HSPA1A	6p21.33	#N/A	#N/A	#N/A	7975
RBPJ	Tu/AutoAg																		PRDX1	1p34.1	#N/A	#N/A	#N/A	4580
BRD9	Tu/AutoAg																		SOD2	6q25.3	#N/A	#N/A	#N/A	8799
GTSF1L																		https://www.ncbi.nlm.nih.gov/pmc/articles/PMC2361901/	CFH	1q31.3	#N/A	#N/A	#N/A	18465
HBx																			CFB	6p21.33	#N/A	#N/A	#N/A	13984
GFOD1																			SERPINA1	14q32.13	#N/A	#N/A	#N/A	12649
MUC15																			C5	9q33.2	#N/A	#N/A	#N/A	#N/A
ND																			BAZ2B	2q24.2	#N/A	#N/A	#N/A	16704
TMEM185B																			HDAC2	6q21	#N/A	#N/A	#N/A	#N/A
SCL-70																			U2SURP	3q23	#N/A	#N/A	#N/A	12612
LDLRAD4																			SCAF11	12q12	#N/A	#N/A	#N/A	21246
GSAP																			RBM39	20q11.22	#N/A	#N/A	#N/A	5052
ECE1																			SNX9	6q25.3	#N/A	#N/A	#N/A	731
TNFSF15																			RPS8	1p34.1	#N/A	#N/A	#N/A	18444
ENO2																			CDC37	19p13.2	#N/A	#N/A	#N/A	2611
NFS1																			HSP90AA1	14q32.31	#N/A	#N/A	48	331
RCBTB1																			PSMD1	2q37.1	#N/A	#N/A	#N/A	#N/A
BTBD8																			ATP5MC2	12q13.13	#N/A	#N/A	#N/A	#N/A
ENPP3																			PSMA7	20q13.33	#N/A	#N/A	#N/A	24813
ST6GALNAC6																			SPRY2	13q31.1	#N/A	#N/A	#N/A	21424
TPRX1																			LIMS1	2q12.3	#N/A	#N/A	#N/A	559
TMPRSS6																			MIF	22q11.23	#N/A	#N/A	#N/A	1946
MAP2																			LGALS8	1q43	#N/A	145	#N/A	251
ANXA11																			LGALS4	19q13.2	#N/A	#N/A	#N/A	1083
CTAG2	CT Ag																		PIBF1	13q21.33-q22.1	#N/A	#N/A	#N/A	3977
SORBS3																			TAGLN2	1q23.2	#N/A	#N/A	#N/A	4178
CNKSR1																			ANKRD28	3p25.1	#N/A	#N/A	#N/A	22783
MAB21L1																			ANKRD36	2q11.2	#N/A	#N/A	#N/A	14635
SEC24D																			PHF20	20q11.22-q11.23	#N/A	#N/A	#N/A	18090
NPRL2																			PLEKHA8	7p14.3	80	#N/A	#N/A	383
PXDC1																			GIMAP4	7q36.1	#N/A	#N/A	#N/A	3763
WARS2																			DDX53	Xp22.11	2	#N/A	#N/A	29
SYCE2																		https://acsjournals.onlinelibrary.wiley.com/doi/10.1002/cncr.11374	PSMC3	11p11.2	#N/A	#N/A	#N/A	1445
																			EIF6	20q11.22	#N/A	#N/A	#N/A	5089
																			RPL30	8q22.2	#N/A	#N/A	#N/A	16197
																			DR1	1p22.1	#N/A	#N/A	#N/A	18380
																			RARRES2	7q36.1	#N/A	#N/A	#N/A	13089
																			JUP	17q21.2	#N/A	#N/A	#N/A	13818
																			TAGLN2	1q23.2	#N/A	#N/A	#N/A	4178
																			ACVR2B	3p22.2	156	#N/A	#N/A	4768
																			REEP6	19p13.3	#N/A	#N/A	#N/A	3748
																			HSP90AA1	14q32.31	#N/A	#N/A	48	331
																			SLC25A1	22q11.21	#N/A	#N/A	#N/A	12483
																			KIF27	9q21.32	#N/A	#N/A	#N/A	#N/A
																			CDKN1C	11p15.4	#N/A	#N/A	#N/A	#N/A
																			HSPA9	5q31.2	#N/A	#N/A	#N/A	24140
																			ROCK1	18q11.1	#N/A	#N/A	#N/A	#N/A
																			SART1	11q13.1	#N/A	#N/A	#N/A	12133
																			SPDL1	5q35.1	#N/A	#N/A	#N/A	983
																			NUPR1	16p11.2	#N/A	#N/A	#N/A	16271
																			USP47	11p15.3	#N/A	#N/A	#N/A	1122
																			HES1	3q29	#N/A	#N/A	#N/A	15032
																			GATD3	21q22.3	#N/A	#N/A	#N/A	#N/A
																			SLC26A6	3p21.31	#N/A	#N/A	#N/A	7165
																			TBL1XR1	3q26.32	#N/A	#N/A	#N/A	24580
																			EXOC7	17q25.1	#N/A	#N/A	#N/A	960
																			ZNF281	1q32.1	#N/A	#N/A	#N/A	3391
																			RTRAF	14q22.1	#N/A	#N/A	#N/A	#N/A
																			ACBD6	1q25.2-q25.3	#N/A	#N/A	#N/A	3805
																			CBLL2	Xp22.11	#N/A	#N/A	#N/A	#N/A
																		https://tcia.at/expression	ZNF165	6p22.1	#N/A	#N/A	#N/A	9673
																			XAGE5	Xp11.22	#N/A	#N/A	#N/A	#N/A
																			XAGE3	Xp11.22	#N/A	#N/A	#N/A	2589
																			XAGE2	Xp11.22	#N/A	#N/A	#N/A	2184
																			XAGE1B	Xp11.22	#N/A	#N/A	#N/A	#N/A
																			VENTXP1	Xp21.3	#N/A	#N/A	#N/A	#N/A
																			TULP2	19q13.33	#N/A	#N/A	#N/A	17842
																			TTK	6q14.1	#N/A	#N/A	#N/A	16700
																			TSSK6	19p13.11	#N/A	#N/A	#N/A	21874
																			TSPY3	Yp11.2	#N/A	#N/A	#N/A	1615
																			TSPY2	Yp11.2	#N/A	#N/A	#N/A	25456
																			TSGA10	2q11.2	#N/A	#N/A	#N/A	8219
																			TPTE	21p11.2	#N/A	#N/A	#N/A	16211
																			TPPP2	14q11.2	#N/A	#N/A	#N/A	16051
																			TMPRSS12	12q13.12	#N/A	#N/A	#N/A	15319
																			TMEM108	3q22.1	#N/A	#N/A	#N/A	14985
																			TMEFF2	2q32.3	#N/A	#N/A	#N/A	#N/A
																			TMEFF1	9q31.1	#N/A	#N/A	#N/A	13362
																			SPMAP2	19p13.3	#N/A	#N/A	#N/A	#N/A
																			TFDP3	Xq26.2	#N/A	#N/A	#N/A	#N/A
																			TEX15	8p12	#N/A	#N/A	#N/A	#N/A
																			TEX14	17q22	#N/A	#N/A	#N/A	15809
																			TEX101	19q13.31	#N/A	#N/A	#N/A	12171
																			TEKT5	16p13.13	#N/A	#N/A	#N/A	3339
																			TDRD6	6p12.3	#N/A	#N/A	#N/A	#N/A
																			TDRD1	10q25.3	#N/A	#N/A	#N/A	16933
																			TAF7L	Xq22.1	#N/A	#N/A	#N/A	14927
																			SYCP1	1p13.2	#N/A	#N/A	#N/A	#N/A
																			SYCE1	10q26.3	#N/A	#N/A	#N/A	1776
																			SSX7	Xp11.22	#N/A	#N/A	#N/A	#N/A
																			SSX6P	Xp11.23	#N/A	#N/A	#N/A	#N/A
																			SSX5	Xp11.23	#N/A	#N/A	#N/A	2771
																			SSX4	Xp11.23	#N/A	#N/A	#N/A	1551
																			SSX3	Xp11.23	#N/A	#N/A	#N/A	1916
																			SSX2	Xp11.22	#N/A	#N/A	#N/A	2984
																			SSX1	Xp11.23	#N/A	#N/A	#N/A	8239
																			SPO11	20q13.31	#N/A	#N/A	#N/A	24458
																			EPPIN	20q13.12	#N/A	#N/A	#N/A	794
																			SPEF2	5p13.2	#N/A	#N/A	#N/A	3153
																			SPATA19	11q25	#N/A	#N/A	#N/A	22469
																			SPANXN5	Xp11.22	#N/A	#N/A	#N/A	26053
																			SPANXN4	Xq27.3	#N/A	#N/A	#N/A	25924
																			SPANXN3	Xq27.3	#N/A	#N/A	#N/A	2144
																			SPANXN2	Xq27.3	#N/A	#N/A	#N/A	12867
																			SPANXN1	Xq27.3	#N/A	#N/A	#N/A	24521
																			SPANXD	Xq27.2	#N/A	#N/A	#N/A	15405
																			SPANXC	Xq27.2	#N/A	#N/A	#N/A	23468
																			SPANXB1	Xq27.1	#N/A	#N/A	#N/A	16182
																			SPANXA2	Xq27.2	#N/A	#N/A	#N/A	#N/A
																			SPAG9	17q21.33	#N/A	#N/A	#N/A	#N/A
																			SPAG8	9p13.3	#N/A	#N/A	53	421
																			SPAG6	10p12.2	#N/A	#N/A	#N/A	3331
																			SPAG4	20q11.22	#N/A	#N/A	#N/A	24323
																			SPAG17	1p12	#N/A	#N/A	#N/A	#N/A
																			SPAG1	8q22.2	#N/A	#N/A	#N/A	15474
																			SPACA3	17q11.2	#N/A	#N/A	#N/A	7824
																			SPA17	11q24.2	#N/A	#N/A	#N/A	1610
																			SLCO6A1	5q21.1	#N/A	#N/A	#N/A	10074
																			SEMG1	20q13.12	#N/A	#N/A	#N/A	18851
																			SAGE1	Xq26.3	#N/A	#N/A	#N/A	#N/A
																			CNOT9	2q35	#N/A	#N/A	#N/A	#N/A
																			ROPN1	3q21.1	#N/A	#N/A	#N/A	5269
																			RNF17	13q12.12	#N/A	#N/A	#N/A	6003
																			RGS22	8q22.2	#N/A	#N/A	#N/A	9661
																			RBM46	4q32.1	#N/A	#N/A	#N/A	1702
																			PTPN20	10q11.22	#N/A	83	#N/A	182
																			PRSS55	8p23.1	#N/A	#N/A	#N/A	22420
																			PRSS54	16q21	#N/A	#N/A	#N/A	25448
																			PRM2	16p13.13	#N/A	#N/A	#N/A	11908
																			PRM1	16p13.13	#N/A	#N/A	#N/A	5764
																			PRAME	22q11.22	#N/A	#N/A	#N/A	10710
																			POTEH	22q11.1	#N/A	#N/A	#N/A	9475
																			POTEG	14q11.2	88	#N/A	#N/A	256
																			POTEE	2q21.1	#N/A	#N/A	#N/A	1986
																			POTED	21q11.2	#N/A	#N/A	#N/A	1030
																			POTEC	18p11.21	#N/A	#N/A	#N/A	#N/A
																			POTEB	15q11.2	49	#N/A	#N/A	130
																			POTEA	8p11.1	#N/A	#N/A	#N/A	14692
																			PLAC1	Xq26.3	#N/A	#N/A	#N/A	6802
																			PIWIL2	8p21.3	#N/A	#N/A	#N/A	14656
																			PIWIL1	12q24.33	#N/A	#N/A	#N/A	#N/A
																			PBK	8p21.1	#N/A	#N/A	#N/A	3346
																			PASD1	Xq28	#N/A	#N/A	#N/A	10858
																			PAGE5	Xp11.21	135	#N/A	#N/A	203
																			PAGE4	Xp11.23	#N/A	#N/A	#N/A	3966
																			PAGE3	Xp11.21	#N/A	#N/A	#N/A	#N/A
																			PAGE2B	Xp11.21	#N/A	#N/A	#N/A	3909
																			PAGE2	Xp11.21	157	#N/A	#N/A	427
																			PAGE1	Xp11.23	46	#N/A	#N/A	71
																			OTOA	16p12.2	#N/A	#N/A	#N/A	14889
																			OIP5	15q15.1	#N/A	#N/A	#N/A	4287
																			ODF4	17p13.1	#N/A	#N/A	#N/A	17951
																			CIMAP1A	11p15.5	#N/A	#N/A	#N/A	#N/A
																			ODF2	9q34.11	#N/A	#N/A	#N/A	7327
																			ODF1	8q22.3	#N/A	#N/A	#N/A	19028
																			NXF2B	Xq22.1	#N/A	#N/A	#N/A	#N/A
																			NXF2	Xq22.1	#N/A	#N/A	#N/A	19025
																			NUF2	1q23.3	#N/A	#N/A	#N/A	18241
																			NR6A1	9q33.3	#N/A	#N/A	#N/A	7832
																			NOL4	18q12.1	#N/A	#N/A	#N/A	3965
																			NLRP4	19q13.43	#N/A	#N/A	#N/A	#N/A
																			MPP1	Xq28	#N/A	#N/A	#N/A	13570
																			KIF20B	10q23.31	#N/A	#N/A	#N/A	20735
																			MORC1	3q13.13	#N/A	#N/A	#N/A	#N/A
																			MAGEC3	Xq27.2	#N/A	#N/A	#N/A	23873
																			MAGEC2	Xq27.2	24	#N/A	#N/A	129
																			MAGEC1	Xq27.2	#N/A	#N/A	#N/A	#N/A
																			MAGEB6	Xp21.3	#N/A	#N/A	#N/A	3914
																			MAGEB4	Xp21.2	#N/A	#N/A	#N/A	12760
																			MAGEB3	Xp21.2	#N/A	#N/A	#N/A	11237
																			MAGEB2	Xp21.2	#N/A	#N/A	#N/A	16270
																			MAGEB1	Xp21.2	#N/A	#N/A	#N/A	20873
																			MAGEA9B	Xq28	#N/A	#N/A	#N/A	#N/A
																			MAGEA8	Xq28	#N/A	#N/A	#N/A	580
																			MAGEA6	Xq28	#N/A	#N/A	#N/A	1746
																			MAGEA5P	Xq28	#N/A	#N/A	#N/A	#N/A
																			MAGEA4	Xq28	#N/A	#N/A	#N/A	3727
																			MAGEA3	Xq28	#N/A	#N/A	#N/A	4583
																			MAGEA2	Xq28	#N/A	#N/A	#N/A	4651
																			MAGEA2B	Xq28	#N/A	#N/A	#N/A	#N/A
																			MAGEA12	Xq28	#N/A	#N/A	#N/A	3955
																			MAGEA11	Xq28	#N/A	#N/A	#N/A	4211
																			MAGEA10	Xq28	#N/A	#N/A	#N/A	20217
																			MAGEA1	Xq28	#N/A	#N/A	#N/A	2752
																			MAEL	1q24.1	#N/A	#N/A	#N/A	18162
																			LY6K	8q24.3	#N/A	#N/A	#N/A	20296
																			LUZP4	Xq23	#N/A	#N/A	#N/A	#N/A
																			LIPI	21q11.2	#N/A	#N/A	#N/A	10314
																			LEMD1	1q32.1	#N/A	#N/A	#N/A	13887
																			LDHC	11p15.1	#N/A	#N/A	#N/A	11733
																			BLTP2	17q11.2	#N/A	#N/A	#N/A	#N/A
																			KDM5B	1q32.1	#N/A	#N/A	#N/A	#N/A
																			IGSF11	3q13.32	#N/A	#N/A	#N/A	14145
																			IGF2BP3	7p15.3	#N/A	#N/A	#N/A	16888
																			HSPB9	17q21.2	#N/A	#N/A	#N/A	9927
																			HORMAD2	22q12.2	#N/A	#N/A	#N/A	19798
																			HORMAD1	1q21.3	#N/A	#N/A	#N/A	26266
																			HEMGN	9q22.33	#N/A	#N/A	#N/A	2558
																			GPATCH2	1q41	#N/A	#N/A	#N/A	16903
																			GPAT2	2q11.2	#N/A	#N/A	#N/A	#N/A
																			GAGE8	Xp11 not on reference assembly	#N/A	#N/A	#N/A	#N/A
																			GAGE2E	Xp11.23	#N/A	#N/A	#N/A	#N/A
																			GAGE2D	Xp11.23 not on reference assembly	32	#N/A	#N/A	87
																			GAGE4	Xp11.4-p11.2 not on reference assembly	33	#N/A	#N/A	116
																			GAGE2A	Xp11.23	27	#N/A	#N/A	69
																			GAGE13	Xp11.23	#N/A	#N/A	#N/A	#N/A
																			GAGE12J	Xp11.23	#N/A	#N/A	#N/A	#N/A
																			GAGE12F	Xp11.23	#N/A	#N/A	#N/A	#N/A
																			GAGE12D	Xp11.23	#N/A	#N/A	#N/A	#N/A
																			GAGE1	Xp11.23	#N/A	#N/A	#N/A	3175
																			FTHL17	Xp21.2	#N/A	#N/A	#N/A	#N/A
																			FMR1NB	Xq27.3-q28	#N/A	#N/A	#N/A	21706
																			FBXO39	17p13.1	#N/A	#N/A	#N/A	8802
																			FATE1	Xq28	#N/A	#N/A	#N/A	12039
																			TENT5D	Xq21.1	#N/A	#N/A	#N/A	#N/A
																			FAM133A	Xq21.32	#N/A	#N/A	#N/A	24375
																			ELOVL4	6q14.1	#N/A	#N/A	#N/A	11490
																			DSCR8	21q22.13	#N/A	#N/A	#N/A	10217
																			DPPA2	3q13.13	#N/A	#N/A	#N/A	24960
																			DNAJB8	3q21.3	#N/A	#N/A	#N/A	3608
																			DMRT1	9p24.3	#N/A	#N/A	#N/A	4165
																			DKKL1	19q13.33	#N/A	#N/A	#N/A	15076
																			DDX53	Xp22.11	2	#N/A	#N/A	29
																			DDX43	6q13	#N/A	#N/A	#N/A	6477
																			DCAF12	9p13.3	#N/A	#N/A	#N/A	15547
																			CT55	Xq26.3	#N/A	#N/A	#N/A	2044
																			CTNNA2	2p12	#N/A	#N/A	#N/A	1161
																			CTCFL	20q13.31	#N/A	#N/A	#N/A	20146
																			MIA2	14q13.2	#N/A	#N/A	#N/A	11699
																			CTAGE1	18q11.2	#N/A	#N/A	#N/A	9755
																			CTAG2	Xq28	101	#N/A	#N/A	366
																			CTAG1B	Xq28	#N/A	#N/A	#N/A	#N/A
																			CT47B1	Xq24	#N/A	#N/A	#N/A	#N/A
																			CT47A9	Xq24	#N/A	#N/A	#N/A	#N/A
																			CT47A7	Xq24	#N/A	#N/A	#N/A	#N/A
																			CT47A6	Xq24	#N/A	#N/A	#N/A	#N/A
																			CT47A2	Xq24	#N/A	#N/A	#N/A	#N/A
																			CT47A11	Xq24	#N/A	#N/A	#N/A	#N/A
																			CT47A10	Xq24	#N/A	#N/A	#N/A	#N/A
																			CT47A1	Xq24	#N/A	#N/A	#N/A	3615
																			CT45A6	Xq26.3	#N/A	#N/A	#N/A	#N/A
																			CT45A5	Xq26.3	#N/A	#N/A	#N/A	#N/A
																			CT45A3	Xq26.3	#N/A	#N/A	#N/A	4650
																			CT45A3	Xq26.3	#N/A	#N/A	#N/A	4650
																			CT45A2	Xq26.3	#N/A	#N/A	#N/A	#N/A
																			CT45A1	Xq26.3	#N/A	#N/A	#N/A	10401
																			CSAG2	Xq28	#N/A	#N/A	#N/A	11471
																			CSAG1	Xq28	#N/A	#N/A	#N/A	8183
																			CRISP2	6p12.3	#N/A	#N/A	#N/A	12841
																			CPXCR1	Xq21.31	#N/A	#N/A	#N/A	21359
																			COX6B2	19q13.42	#N/A	#N/A	#N/A	6302
																			CEP55	10q23.33	#N/A	#N/A	#N/A	18280
																			CEP290	12q21.32	141	#N/A	#N/A	15164
																			CCNA1	13q13.3	#N/A	#N/A	#N/A	24767
																			CCDC83	11q14.1-q14.2	#N/A	#N/A	#N/A	7422
																			CCDC62	12q24.31	#N/A	#N/A	#N/A	#N/A
																			IHO1	3p21.31	#N/A	#N/A	#N/A	#N/A
																			CCDC33	15q24.1	#N/A	#N/A	#N/A	#N/A
																			CCDC110	4q35.1	#N/A	#N/A	#N/A	19403
																			KNL1	15q15.1	#N/A	#N/A	#N/A	#N/A
																			CALR3	19p13.11	#N/A	#N/A	#N/A	10893
																			CAGE1	6p24.3	#N/A	#N/A	#N/A	19355
																			CABYR	18q11.2	#N/A	#N/A	#N/A	5217
																			ANKRD30BP2	21q11.2	#N/A	#N/A	#N/A	#N/A
																			REC114	15q24.1	#N/A	#N/A	#N/A	#N/A
																			BRDT	1p22.1	#N/A	#N/A	#N/A	13680
																			BRDT	1p22.1	#N/A	#N/A	#N/A	13680
																			BAGE2	21p11.2	#N/A	#N/A	#N/A	24470
																			BAGE	21p11.1 not on reference assembly	#N/A	#N/A	#N/A	11311
																			ATAD2	8q24.13	#N/A	#N/A	#N/A	19321
																			ARX	Xp21.3	#N/A	#N/A	#N/A	18049
																			ARMC3	10p12.2	#N/A	#N/A	#N/A	#N/A
																			ANKRD45	1q25.1	#N/A	#N/A	#N/A	1200
																			AKAP4	Xp11.22	#N/A	#N/A	#N/A	#N/A
																			AKAP3	12p13.32	#N/A	#N/A	#N/A	#N/A
																			ADAM29	4q34.1	#N/A	#N/A	#N/A	15185
																			ADAM2	8p11.22	#N/A	#N/A	#N/A	5478
																			ACTL8	1p36.13	#N/A	#N/A	#N/A	12246
																			ACRBP	12p13.31	#N/A	#N/A	#N/A	25020
																		https://d1wqtxts1xzle7.cloudfront.net/47681894/Identification_of_cancertestis_genes_by_20160731-14642-1l9a5gr-libre.pdf?1470018580=&response-content-disposition=inline%3B+filename%3DIdentification_of_cancer_testis_genes_by.pdf&Expires=1729028571&Signature=BcGlCSaJWFM~FsPpGWz-ITR771JKFthGguukD5E~8hl~vUoYZTIsaeOZLro6bFpKvfNClkMSJB1VKOdEEI1V4sfspogm3F13kDS47vTc~cDy~3lZI5qH74kHq6yWtMHxl~kndaOac7zx18w…	CST9L	20p11.21	#N/A	#N/A	#N/A	15017
																			RFX4	12q23.3	#N/A	#N/A	#N/A	7459
																			LIPI	21q11.2	#N/A	#N/A	#N/A	10314
																			ADAM2	8p11.22	#N/A	#N/A	#N/A	5478
																			CCDC62	12q24.31	#N/A	#N/A	#N/A	#N/A
																			DNAAF6	Xq22.3	#N/A	#N/A	#N/A	#N/A
																			PAGE5	Xp11.21	135	#N/A	#N/A	203
																			UBQLN3	11p15.4	#N/A	#N/A	#N/A	2362
																		https://aacrjournals.org/clincancerres/article/14/4/1080/73379/Identification-of-Cystatin-B-as-a-Potential-Serum	EIF3H	8q23.3-q24.11	#N/A	#N/A	#N/A	23209
																			UBD	6p22.1	#N/A	#N/A	#N/A	22648
																			PSMD6		#N/A	#N/A	#N/A	#N/A
																			GRAMD1C	3q13.31	#N/A	#N/A	#N/A	15028
																			PSORS1C1	6p21.33	#N/A	#N/A	#N/A	#N/A
																			SPAG7	12q13.11	#N/A	126	#N/A	141
																			UBFD1	16p12.2	#N/A	#N/A	#N/A	20907
																			SPARC	5q33.1	#N/A	#N/A	#N/A	8086
																			PRKAG1	12q13.12	#N/A	#N/A	#N/A	4163
																			DDIT4	10q22.1	#N/A	#N/A	#N/A	3213
																			NDFIP2	13q31.1	#N/A	#N/A	#N/A	13411
																			FUS	16p11.2	#N/A	#N/A	#N/A	7802
																			PIP4K2A	10p12.2	#N/A	#N/A	#N/A	5611
																			CSTB	21q22.3	#N/A	#N/A	#N/A	11960
																			TUBB	6p21.33	#N/A	#N/A	#N/A	8462
																			EIF4B	12q13.13	#N/A	108	#N/A	99
																			CCDC62	12q24.31	#N/A	#N/A	#N/A	#N/A
																			ACAN	15q26.1	#N/A	#N/A	#N/A	3866
																			RAN	12q24.33	#N/A	#N/A	#N/A	5458
																		https://www.genecards.org/Search/Keyword?queryString=NY-SAR-	PDZD8	10q25.3-q26.11	#N/A	#N/A	#N/A	20272
																			CCDC18	1p22.1	#N/A	#N/A	#N/A	20194
																			DNAAF6	Xq22.3	#N/A	#N/A	#N/A	#N/A
																			PALLD	4q32.3	#N/A	#N/A	#N/A	#N/A
																			ARHGAP24	4q21.23-q21.3	#N/A	#N/A	#N/A	7364
																			CALCOCO1	12q13.13	#N/A	#N/A	#N/A	11150
																			MEAF6	1p34.3	#N/A	#N/A	#N/A	20237
																			NRIP3	11p15.4	#N/A	#N/A	#N/A	23847
																			INTS13	12p11.23	#N/A	#N/A	#N/A	#N/A
																			ACTR5	20q11.23	#N/A	#N/A	#N/A	#N/A
																			HAUS8	19p13.11	#N/A	#N/A	#N/A	11635
																			CCDC73	11p13	#N/A	#N/A	#N/A	25415
																			PRPF38B	1p13.3	#N/A	#N/A	#N/A	#N/A
																			PCED1A	20p13	34	#N/A	#N/A	229
																			BRD9	5p15.33	10	#N/A	#N/A	94
																			CAB39L	13q14.2	#N/A	#N/A	#N/A	3979
																			MTCO2P12	1p36.33	#N/A	#N/A	#N/A	#N/A
																		https://www.genecards.org/Search/Keyword?queryString=HOM-MEL-	SSX2B	Xp11.22	#N/A	#N/A	#N/A	#N/A
																			CTAG1B	Xq28	#N/A	#N/A	#N/A	#N/A
																			MAGEA3	Xq28	#N/A	#N/A	#N/A	4583
																			MAGEA4	Xq28	#N/A	#N/A	#N/A	3727
																			SSX3	Xp11.23	#N/A	#N/A	#N/A	1916
																			BRDT	1p22.1	#N/A	#N/A	#N/A	13680
																			BRDT	1p22.1	#N/A	#N/A	#N/A	13680
																			SYCP1	1p13.2	#N/A	#N/A	#N/A	#N/A
																			SSX5	Xp11.23	#N/A	#N/A	#N/A	2771
																			SSX4	Xp11.23	#N/A	#N/A	#N/A	1551
																			MAGEA1	Xq28	#N/A	#N/A	#N/A	2752
																			LUZP4	Xq23	#N/A	#N/A	#N/A	#N/A
																			SSX4B	Xp11.23	#N/A	#N/A	#N/A	#N/A
																			CTAG1A	Xq28	7	#N/A	#N/A	4
																			BRD2	6p21.32	#N/A	#N/A	#N/A	18795
																			SSX1	Xp11.23	#N/A	#N/A	#N/A	8239
																			CTAG2	Xq28	101	#N/A	#N/A	366
																			PAGE4	Xp11.23	#N/A	#N/A	#N/A	3966
																			BAGE	21p11.1 not on reference assembly	#N/A	#N/A	#N/A	11311
																		https://pubmed.ncbi.nlm.nih.gov/17409457/	UBQLN1	9q21.32	14	#N/A	#N/A	15
																		https://jhoonline.biomedcentral.com/articles/10.1186/s13045-020-00918-x	CIAPIN1	16q21	#N/A	#N/A	#N/A	1265
																			EGFR	7p11.2	#N/A	#N/A	#N/A	7530
																			MAS1	6q25.3	#N/A	#N/A	#N/A	17171
																			PMPCB	7q22.1	#N/A	#N/A	#N/A	13772
																			SLC44A3	1p21.3	#N/A	#N/A	#N/A	8985
																			ASAH1	8p22	#N/A	#N/A	#N/A	17440
																			UBL7	15q24.1	#N/A	98	#N/A	328
																			ZNF428	19q13.31	50	#N/A	#N/A	301
																		https://www.genecards.org/Search/Keyword?queryString=cancer%2Ftestis&pageSize=25000&startPage=0	CTAG1B	Xq28	#N/A	#N/A	#N/A	#N/A
																			CT45A5	Xq26.3	#N/A	#N/A	#N/A	#N/A
																			CTAG2	Xq28	101	#N/A	#N/A	366
																			CT45A2	Xq26.3	#N/A	#N/A	#N/A	#N/A
																			CT45A6	Xq26.3	#N/A	#N/A	#N/A	#N/A
																			CT45A3	Xq26.3	#N/A	#N/A	#N/A	4650
																			CT45A7	Xq26.3	#N/A	#N/A	#N/A	#N/A
																			CT47A1	Xq24	#N/A	#N/A	#N/A	3615
																			CT47A11	Xq24	#N/A	#N/A	#N/A	#N/A
																			CT47A2	Xq24	#N/A	#N/A	#N/A	#N/A
																			CT47A6	Xq24	#N/A	#N/A	#N/A	#N/A
																			CT47A3	Xq24	#N/A	#N/A	#N/A	#N/A
																			CT47A7	Xq24	#N/A	#N/A	#N/A	#N/A
																			CT47A8	Xq24	#N/A	#N/A	#N/A	#N/A
																			CT47A9	Xq24	#N/A	#N/A	#N/A	#N/A
																			CT47A4	Xq24	#N/A	#N/A	#N/A	#N/A
																			CT45A1	Xq26.3	#N/A	#N/A	#N/A	10401
																			CT47B1	Xq24	#N/A	#N/A	#N/A	#N/A
																			CT45A8	Xq26.3	#N/A	#N/A	#N/A	#N/A
																			CT45A9	Xq26.3	#N/A	#N/A	#N/A	#N/A
																			CT47A12	Xq24	#N/A	#N/A	#N/A	#N/A
																			CT45A10	Xq26.3	#N/A	#N/A	#N/A	22346
																			CTAG1A	Xq28	7	#N/A	#N/A	4
																			CT47A10	Xq24	#N/A	#N/A	#N/A	#N/A
																			CT47A5	Xq24	#N/A	#N/A	#N/A	#N/A
																			CT55	Xq26.3	#N/A	#N/A	#N/A	2044
																			CT62	15q23	#N/A	#N/A	#N/A	#N/A
																			CT83	Xq23	#N/A	#N/A	#N/A	9529
																			CT47C1	Xq24	#N/A	#N/A	#N/A	#N/A
																			CT69	6q23.2	#N/A	#N/A	#N/A	#N/A
																			CT75	2q36.1	#N/A	#N/A	#N/A	#N/A
																			CT66	7q11.22	#N/A	#N/A	#N/A	#N/A
																			CT70	9q31.1	#N/A	#N/A	#N/A	#N/A
																			CT45B1P	5q21.3	#N/A	#N/A	#N/A	#N/A
																			CT45A11P	Xq26.3	#N/A	#N/A	#N/A	#N/A
																			ENSG00000278646		#N/A	#N/A	#N/A	#N/A
																			LOC650024		#N/A	#N/A	#N/A	#N/A
																			ENSG00000249068		#N/A	#N/A	#N/A	#N/A
																			LOC728470		#N/A	#N/A	#N/A	#N/A
																			LOC100506955		#N/A	#N/A	#N/A	#N/A
																			ENSG00000250625		#N/A	#N/A	#N/A	#N/A
																			XAGE1B	Xp11.22	#N/A	#N/A	#N/A	#N/A
																			XAGE1A	Xp11.22	#N/A	#N/A	#N/A	4234
																			SPANXC	Xq27.2	#N/A	#N/A	#N/A	23468
																			MAGEA4	Xq28	#N/A	#N/A	#N/A	3727
																			SPANXA1	Xq27.2	#N/A	#N/A	#N/A	12780
																			MAGEA3	Xq28	#N/A	#N/A	#N/A	4583
																			MAGEA1	Xq28	#N/A	#N/A	#N/A	2752
																			SPANXD	Xq27.2	#N/A	#N/A	#N/A	15405
																			ACRBP	12p13.31	#N/A	#N/A	#N/A	25020
																			SPANXA2	Xq27.2	#N/A	#N/A	#N/A	#N/A
																			DSCR8	21q22.13	#N/A	#N/A	#N/A	10217
																			MAGEC2	Xq27.2	24	#N/A	#N/A	129
																			XAGE3	Xp11.22	#N/A	#N/A	#N/A	2589
																			SPANXB1	Xq27.1	#N/A	#N/A	#N/A	16182
																			SSX2	Xp11.22	#N/A	#N/A	#N/A	2984
																			MAGEC1	Xq27.2	#N/A	#N/A	#N/A	#N/A
																			PAGE5	Xp11.21	135	#N/A	#N/A	203
																			CTAGE1	18q11.2	#N/A	#N/A	#N/A	9755
																			XAGE2	Xp11.22	#N/A	#N/A	#N/A	2184
																			XAGE5	Xp11.22	#N/A	#N/A	#N/A	#N/A
																			GAGE1	Xp11.23	#N/A	#N/A	#N/A	3175
																			CTCFL	20q13.31	#N/A	#N/A	#N/A	20146
																			CAGE1	6p24.3	#N/A	#N/A	#N/A	19355
																			PRAME	22q11.22	#N/A	#N/A	#N/A	10710
																			ROPN1	3q21.1	#N/A	#N/A	#N/A	5269
																			SPAG9	17q21.33	#N/A	#N/A	#N/A	#N/A
																			FATE1	Xq28	#N/A	#N/A	#N/A	12039
																			CSAG1	Xq28	#N/A	#N/A	#N/A	8183
																			BAGE	21p11.1 not on reference assembly	#N/A	#N/A	#N/A	11311
																			SPANXN4	Xq27.3	#N/A	#N/A	#N/A	25924
																			SPANXN1	Xq27.3	#N/A	#N/A	#N/A	24521
																			MAGEA10	Xq28	#N/A	#N/A	#N/A	20217
																			LUZP4	Xq23	#N/A	#N/A	#N/A	#N/A
																			LINC01194	5p15.2	#N/A	#N/A	#N/A	#N/A
																			SPA17	11q24.2	#N/A	#N/A	#N/A	1610
																			SSX1	Xp11.23	#N/A	#N/A	#N/A	8239
																			PASD1	Xq28	#N/A	#N/A	#N/A	10858
																			SYCP1	1p13.2	#N/A	#N/A	#N/A	#N/A
																			CSAG2	Xq28	#N/A	#N/A	#N/A	11471
																			BAGE2	21p11.2	#N/A	#N/A	#N/A	24470
																			BAGE3	21p11.2 not on reference assembly	#N/A	#N/A	#N/A	26208
																			BAGE5	13cen, GRCh38 novel patch	#N/A	#N/A	#N/A	7848
																			CCDC110	4q35.1	#N/A	#N/A	#N/A	19403
																			MAGEA6	Xq28	#N/A	#N/A	#N/A	1746
																			MAGEB2	Xp21.2	#N/A	#N/A	#N/A	16270
																			MAGEA12	Xq28	#N/A	#N/A	#N/A	3955
																			GAGE7	Xp11.4-p11.2 not on reference assembly	37	#N/A	#N/A	137
																			LINC01192	3q26.1	#N/A	#N/A	#N/A	#N/A
																			DDX53	Xp22.11	2	#N/A	#N/A	29
																			ODF4	17p13.1	#N/A	#N/A	#N/A	17951
																			LINC01193	15q11.2	#N/A	#N/A	#N/A	#N/A
																			GAGE5	Xp11.4-p11.2 not on reference assembly	#N/A	#N/A	#N/A	#N/A
																			GAGE8	Xp11 not on reference assembly	#N/A	#N/A	#N/A	#N/A
																			GAGE8	Xp11.23	#N/A	#N/A	#N/A	#N/A
																			GAGE8	Xp11.23 not on reference assembly	#N/A	#N/A	#N/A	#N/A
																			GAGE6	Xp11.4-p11.2 not on reference assembly	147	#N/A	#N/A	424
																			ANKRD30BP2	21q11.2	#N/A	#N/A	#N/A	#N/A
																			SSX4	Xp11.23	#N/A	#N/A	#N/A	1551
																			PAGE4	Xp11.23	#N/A	#N/A	#N/A	3966
																			MAGEA2	Xq28	#N/A	#N/A	#N/A	4651
																			MAGEA2	Xq28	#N/A	#N/A	#N/A	4651
																			MAGEA11	Xq28	#N/A	#N/A	#N/A	4211
																			MAGEA5P	Xq28	#N/A	#N/A	#N/A	#N/A
																			TTK	6q14.1	#N/A	#N/A	#N/A	16700
																			KNL1	15q15.1	#N/A	#N/A	#N/A	#N/A
																			SSX2B	Xp11.22	#N/A	#N/A	#N/A	#N/A
																			MAEL	1q24.1	#N/A	#N/A	#N/A	18162
																			TULP2	19q13.33	#N/A	#N/A	#N/A	17842
																			GAGE2A	Xp11.23	27	#N/A	#N/A	69
																			BAGE4	21p11.1 not on reference assembly	#N/A	#N/A	#N/A	8709
																			GAGE4	Xp11.4-p11.2 not on reference assembly	33	#N/A	#N/A	116
																			NXF2	Xq22.1	#N/A	#N/A	#N/A	19025
																			HORMAD1	1q21.3	#N/A	#N/A	#N/A	26266
																			ADAM2	8p11.22	#N/A	#N/A	#N/A	5478
																			FMR1NB	Xq27.3-q28	#N/A	#N/A	#N/A	21706
																			AKAP3	12p13.32	#N/A	#N/A	#N/A	#N/A
																			SPACA3	17q11.2	#N/A	#N/A	#N/A	7824
																			OIP5	15q15.1	#N/A	#N/A	#N/A	4287
																			BRDT	1p22.1	#N/A	#N/A	#N/A	13680
																			BRDT	1p22.1	#N/A	#N/A	#N/A	13680
																			KIF20B	10q23.31	#N/A	#N/A	#N/A	20735
																			SPANXN3	Xq27.3	#N/A	#N/A	#N/A	2144
																			SPANXN5	Xp11.22	#N/A	#N/A	#N/A	26053
																			SPANXN2	Xq27.3	#N/A	#N/A	#N/A	12867
																			CALR3	19p13.11	#N/A	#N/A	#N/A	10893
																			AKAP4	Xp11.22	#N/A	#N/A	#N/A	#N/A
																			SSX3	Xp11.23	#N/A	#N/A	#N/A	1916
																			CSAG3	Xq28	#N/A	#N/A	#N/A	#N/A
																			ARMC3	10p12.2	#N/A	#N/A	#N/A	#N/A
																			DDX43	6q13	#N/A	#N/A	#N/A	6477
																			KDM5B	1q32.1	#N/A	#N/A	#N/A	#N/A
																			PLAC1	Xq26.3	#N/A	#N/A	#N/A	6802
																			LIPI	21q11.2	#N/A	#N/A	#N/A	10314
																			PIWIL2	8p21.3	#N/A	#N/A	#N/A	14656
																			CABYR	18q11.2	#N/A	#N/A	#N/A	5217
																			MAGEA9	Xq28	#N/A	#N/A	#N/A	2961
																			DPPA2	3q13.13	#N/A	#N/A	#N/A	24960
																			ACTL8	1p36.13	#N/A	#N/A	#N/A	12246
																			NXF2B	Xq22.1	#N/A	#N/A	#N/A	#N/A
																			ZNF165	6p22.1	#N/A	#N/A	#N/A	9673
																			OTOA	16p12.2	#N/A	#N/A	#N/A	14889
																			CCDC62	12q24.31	#N/A	#N/A	#N/A	#N/A
																			LY6K	8q24.3	#N/A	#N/A	#N/A	20296
																			PRSS54	16q21	#N/A	#N/A	#N/A	25448
																			DCAF12	9p13.3	#N/A	#N/A	#N/A	15547
																			TENT5D	Xq21.1	#N/A	#N/A	#N/A	#N/A
																			GAGE12F	Xp11.23	#N/A	#N/A	#N/A	#N/A
																			GAGE2C	Xp11.23 not on reference assembly	#N/A	#N/A	#N/A	#N/A
																			GAGE2D	Xp11.23 not on reference assembly	32	#N/A	#N/A	87
																			GAGE12I	Xp11.23 not on reference assembly	#N/A	#N/A	#N/A	#N/A
																			GAGE2B	Xp11.23 not on reference assembly	#N/A	#N/A	#N/A	#N/A
																			LEMD1	1q32.1	#N/A	#N/A	#N/A	13887
																			SAGE1	Xq26.3	#N/A	#N/A	#N/A	#N/A
																			SSX4B	Xp11.23	#N/A	#N/A	#N/A	#N/A
																			TEX101	19q13.31	#N/A	#N/A	#N/A	12171
																			SPATA19	11q25	#N/A	#N/A	#N/A	22469
																			TFDP3	Xq26.2	#N/A	#N/A	#N/A	#N/A
																			NUF2	1q23.3	#N/A	#N/A	#N/A	18241
																			PRSS50	3p21.31	#N/A	#N/A	#N/A	7196
																			TAF7L	Xq22.1	#N/A	#N/A	#N/A	14927
																			LDHC	11p15.1	#N/A	#N/A	#N/A	11733
																			EPPIN	20q13.12	#N/A	#N/A	#N/A	794
																			MAGEA8	Xq28	#N/A	#N/A	#N/A	580
																			MAGEB1	Xp21.2	#N/A	#N/A	#N/A	20873
																			MAGEC3	Xq27.2	#N/A	#N/A	#N/A	23873
																			MAGEB6	Xp21.3	#N/A	#N/A	#N/A	3914
																			MAGEB5	Xp21.3	#N/A	#N/A	#N/A	#N/A
																			PBK	8p21.1	#N/A	#N/A	#N/A	3346
																			TDRD1	10q25.3	#N/A	#N/A	#N/A	16933
																			GPAT2	2q11.2	#N/A	#N/A	#N/A	#N/A
																			TSPY1	Yp11.2	#N/A	#N/A	#N/A	#N/A
																			COX6B2	19q13.42	#N/A	#N/A	#N/A	6302
																			RHOXF2	Xq24	#N/A	#N/A	#N/A	#N/A
																			IL13RA1	Xq24	#N/A	#N/A	#N/A	17639
																			IL13RA2	Xq23	#N/A	#N/A	#N/A	5981
																			SLCO6A1	5q21.1	#N/A	#N/A	#N/A	10074
																			CNOT9	2q35	#N/A	#N/A	#N/A	#N/A
																			DKKL1	19q13.33	#N/A	#N/A	#N/A	15076
																			NOL4	18q12.1	#N/A	#N/A	#N/A	3965
																			MAGEB4	Xp21.2	#N/A	#N/A	#N/A	12760
																			FTHL17	Xp21.2	#N/A	#N/A	#N/A	#N/A
																			HSPB9	17q21.2	#N/A	#N/A	#N/A	9927
																			GAGE12G	Xp11.23	#N/A	#N/A	#N/A	#N/A
																			CIMAP1A	11p15.5	#N/A	#N/A	#N/A	#N/A
																			POTED	21q11.2	#N/A	#N/A	#N/A	1030
																			LOC100533997		#N/A	#N/A	#N/A	#N/A
																			TSGA10	2q11.2	#N/A	#N/A	#N/A	8219
																			GPATCH2	1q41	#N/A	#N/A	#N/A	16903
																			MAGEA2B	Xq28	#N/A	#N/A	#N/A	#N/A
																			IGSF11	3q13.32	#N/A	#N/A	#N/A	14145
																			TPTE	21p11.2	#N/A	#N/A	#N/A	16211
																			SEMG1	20q13.12	#N/A	#N/A	#N/A	18851
																			CEP55	10q23.33	#N/A	#N/A	#N/A	18280
																			CCDC33	15q24.1	#N/A	#N/A	#N/A	#N/A
																			PRM1	16p13.13	#N/A	#N/A	#N/A	5764
																			SSX5	Xp11.23	#N/A	#N/A	#N/A	2771
																			SPAG4	20q11.22	#N/A	#N/A	#N/A	24323
																			TSSK6	19p13.11	#N/A	#N/A	#N/A	21874
																			BLTP2	17q11.2	#N/A	#N/A	#N/A	#N/A
																			POTEE	2q21.1	#N/A	#N/A	#N/A	1986
																			ELOVL4	6q14.1	#N/A	#N/A	#N/A	11490
																			ARX	Xp21.3	#N/A	#N/A	#N/A	18049
																			CTNNA2	2p12	#N/A	#N/A	#N/A	1161
																			IGF2BP3	7p15.3	#N/A	#N/A	#N/A	16888
																			CEP290	12q21.32	141	#N/A	#N/A	15164
																			ODF2	9q34.11	#N/A	#N/A	#N/A	7327
																			TMEFF2	2q32.3	#N/A	#N/A	#N/A	#N/A
																			TEX14	17q22	#N/A	#N/A	#N/A	15809
																			RSPH1	21q22.3	5	#N/A	#N/A	6
																			SPO11	20q13.31	#N/A	#N/A	#N/A	24458
																			SYCE1	10q26.3	#N/A	#N/A	#N/A	1776
																			TMEFF1	9q31.1	#N/A	#N/A	#N/A	13362
																			ODF1	8q22.3	#N/A	#N/A	#N/A	19028
																			CRISP2	6p12.3	#N/A	#N/A	#N/A	12841
																			SPEF2	5p13.2	#N/A	#N/A	#N/A	3153
																			PRM2	16p13.13	#N/A	#N/A	#N/A	11908
																			ADAM29	4q34.1	#N/A	#N/A	#N/A	15185
																			MORC1	3q13.13	#N/A	#N/A	#N/A	#N/A
																			NLRP4	19q13.43	#N/A	#N/A	#N/A	#N/A
																			TEX15	8p12	#N/A	#N/A	#N/A	#N/A
																			TDRD6	6p12.3	#N/A	#N/A	#N/A	#N/A
																			PNMA3	Xq28	#N/A	#N/A	#N/A	#N/A
																			RBM46	4q32.1	#N/A	#N/A	#N/A	1702
																			CPXCR1	Xq21.31	#N/A	#N/A	#N/A	21359
																			IHO1	3p21.31	#N/A	#N/A	#N/A	#N/A
																			TMEM108	3q22.1	#N/A	#N/A	#N/A	14985
																			ANKRD45	1q25.1	#N/A	#N/A	#N/A	1200
																			LYPD6B	2q23.2	#N/A	#N/A	#N/A	24972
																			MAGEB3	Xp21.2	#N/A	#N/A	#N/A	11237
																			POTEG	14q11.2	88	#N/A	#N/A	256
																			SPMAP2	19p13.3	#N/A	#N/A	#N/A	#N/A
																			FAM133A	Xq21.32	#N/A	#N/A	#N/A	24375
																			GOLGA6L2	15q11.2	#N/A	#N/A	#N/A	#N/A
																			MAGEA9B	Xq28	#N/A	#N/A	#N/A	#N/A
																			POTEH	22q11.1	#N/A	#N/A	#N/A	9475
																			POTEA	8p11.1	#N/A	#N/A	#N/A	14692
																			POTEC	18p11.21	#N/A	#N/A	#N/A	#N/A
																			EPPIN-WFDC6	20q13.12	#N/A	#N/A	#N/A	#N/A
																			POTEB	15q11.2	49	#N/A	#N/A	130
																			TSPY3	Yp11.2	#N/A	#N/A	#N/A	1615
																			TSPY10	Yp11.2	#N/A	#N/A	#N/A	#N/A
																			VENTXP1	Xp21.3	#N/A	#N/A	#N/A	#N/A
																			KCTD3	1q41	#N/A	#N/A	#N/A	11577
																			RLIM	Xq13.2	#N/A	#N/A	#N/A	16600
																			CEP83	12q22	#N/A	#N/A	#N/A	20285
																		https://www.genecards.org/Search/Keyword?queryString=NY-REN-&pageSize=200&startPage=0&sections=aliases	PRPF40A	2q23.3	#N/A	#N/A	#N/A	#N/A
																			CCDC34	11p14.1	#N/A	#N/A	#N/A	12653
																			ZSCAN21	7q22.1	#N/A	#N/A	#N/A	2121
																			CACTIN	19p13.3	#N/A	#N/A	#N/A	6999
																			FAM153A	5q35.3	#N/A	#N/A	#N/A	2155
																			BCR	22q11.23	#N/A	#N/A	#N/A	#N/A
																			EPHB2	1p36.12	#N/A	#N/A	#N/A	20681
																			HSP90AA1	14q32.31	#N/A	#N/A	48	331
																			LDHA	11p15.1	#N/A	#N/A	#N/A	6142
																			STK11	19p13.3	#N/A	#N/A	#N/A	20745
																			IRAK4	12q12	78	#N/A	#N/A	43
																			LMNA	1q22	#N/A	#N/A	#N/A	3890
																			ROCK1	18q11.1	#N/A	#N/A	#N/A	#N/A
																			UBE3A	15q11.2	#N/A	#N/A	#N/A	703
																			CTNNA1	5q31.2	#N/A	#N/A	#N/A	18395
																			RBPJ	4p15.2	18	#N/A	#N/A	59
																			CRYAB	11q23.1	#N/A	#N/A	#N/A	723
																			NCOA1	2p23.3	#N/A	#N/A	#N/A	9379
																			SUCLA2	13q14.2	#N/A	#N/A	#N/A	#N/A
																			LDHB	12p12.1	#N/A	#N/A	#N/A	5051
																			AARS1	16q22.1	#N/A	#N/A	#N/A	#N/A
																			NEK1	4q33	#N/A	#N/A	#N/A	21024
																			STX4	16p11.2	#N/A	#N/A	#N/A	13724
																			PFKFB3	10p15.1	#N/A	#N/A	#N/A	2005
																			IGBP1	Xq13.1	111	#N/A	#N/A	217
																			PPP2R5C	14q32.31	#N/A	#N/A	#N/A	15997
																			USH1C	11p15.1	#N/A	#N/A	#N/A	1598
																			ECI2	6p25.2	#N/A	#N/A	#N/A	8376
																			NEDD9	6p24.2	#N/A	#N/A	#N/A	1336
																			KIF21A	12q12	#N/A	#N/A	#N/A	#N/A
																			LIMS1	2q12.3	#N/A	#N/A	#N/A	559
																			CCT8	21q21.3	#N/A	#N/A	#N/A	1906
																			NDUFV3	21q22.3	#N/A	#N/A	#N/A	2396
																			RPLP2	11p15.5	#N/A	#N/A	#N/A	5138
																			SPECC1L	22q11.23	#N/A	#N/A	#N/A	1544
																			ST13	22q13.2	#N/A	#N/A	#N/A	#N/A
																			ZC3H14	14q31.3	#N/A	#N/A	#N/A	22143
																			BRAP	12q24.12	#N/A	#N/A	#N/A	#N/A
																			BRAP	6p21.2	#N/A	#N/A	#N/A	#N/A
																			DNAJA2	16q11.2	#N/A	#N/A	#N/A	#N/A
																			MESD	15q25.1	#N/A	#N/A	#N/A	#N/A
																			PLAAT3	11q12.3-q13.1	#N/A	#N/A	#N/A	#N/A
																			TP53BP2	1q41	#N/A	#N/A	#N/A	#N/A
																			RABEP1	17p13.2	#N/A	#N/A	#N/A	6590
																			RBM5	3p21.31	#N/A	#N/A	#N/A	23381
																			TRMT10C	3q12.3	#N/A	#N/A	#N/A	17367
																			YTHDF2	1p35.3	#N/A	#N/A	#N/A	9098
																			NUB1	7q36.1	#N/A	#N/A	#N/A	6983
																			FBXO9	6p12.1	#N/A	#N/A	#N/A	24427
																			GCC2	2q12.3	#N/A	#N/A	#N/A	#N/A
																			SCAF11	12q12	#N/A	#N/A	#N/A	21246
																			ZRSR2	Xp22.2	#N/A	#N/A	#N/A	22932
																			PHF11	13q14.2	#N/A	#N/A	#N/A	11478
																			PPP2R3B	Xp22.3 and Yp11.3	#N/A	#N/A	#N/A	3384
																			MED6	14q24.2	#N/A	#N/A	#N/A	14552
																			ANKRD13A	12q24.11	#N/A	#N/A	#N/A	3819
																			USP32	17q23.3	#N/A	#N/A	#N/A	24992
																			ZNF608	5q23.2	#N/A	#N/A	#N/A	24117
																			ZNF839	14q32.31	#N/A	#N/A	#N/A	12228
																			USH1C	11p15.1	#N/A	#N/A	#N/A	1598
																			TP53	17p13.1	#N/A	#N/A	#N/A	571
																			HDAC5	17q21.31	#N/A	#N/A	#N/A	#N/A
																		https://www.genecards.org/Search/Keyword?queryString=NY-CO-&pageSize=200&startPage=0&sections=aliases	STUB1	16p13.3	#N/A	#N/A	#N/A	2946
																			HSPH1	13q12.3	#N/A	#N/A	#N/A	25239
																			SDCCAG8	1q43-q44	#N/A	#N/A	#N/A	16518
																			EEF1D	8q24.3	#N/A	#N/A	#N/A	4548
																			CWC27	5q12.3	#N/A	#N/A	#N/A	#N/A
																			LGALS4	19q13.2	#N/A	#N/A	#N/A	1083
																			NEMF	14q21.3	#N/A	#N/A	#N/A	13646
																			TSHZ1	18q22.3	#N/A	#N/A	#N/A	4691
																			WNK2	9q22.31	#N/A	#N/A	#N/A	#N/A
																			STARD10	11q13.4	#N/A	#N/A	#N/A	7601
																			NOXA1	9q34.3	#N/A	#N/A	#N/A	4384
																			UTP14A	Xq26.1	#N/A	#N/A	#N/A	13527
																			TDRD6	6p12.3	#N/A	#N/A	#N/A	#N/A
																			ENTR1	9q34.3	#N/A	#N/A	#N/A	#N/A

## Sheet: Top hits >0.1
IgG Top Unique Hits R (compiled)		IgG Top Unique Hits NR (compiled)			IgG Enriched in R geomean > 0.05		IgG Enriched in NR geomean < -0.05		IgA Enriched in R geomean > 0.05		IgA Enriched in NR geomean < -0.05		IgG Neither enriched <0.05 >-0.05		IgA Neither enriched <0.05 >-0.05			A majority of the cancer/testis antigens are intrinsically disordered proteins (https://doi.org/10.1002/jcb.23252)	CTA	chromosome	Match in R	Match in NR	Match in neither	Found in Array		CTA from 2 databases + found in arrays
HEATR3		FAM84A		123	DDX53	CT Ag	C8orf37		MAGEB10	CT Ag	IMPDH1		HAO2		GNMT				ACTL8	1p36.13	#N/A	#N/A	#N/A	12246		ACRBP	12p13.31	25020
DDX53	CT Ag	PMEPA1		14	DDB1		PTPN3		UBQLN2		SORBS3		KIAA1958		TMEM106A				ANKRD45	1q25.1	#N/A	#N/A	#N/A	1200		ACTL8	1p36.13	12246
TARDBP		FAM81A		9	PRMT6		SNTG1		UBQLN4		LSM3		TDP1		RALGDS				BRDT	1p22.1	#N/A	#N/A	#N/A	13680		ADAM2	8p11.22	5478
TTC17		ND			RSPH1	CT Ag	LYSMD4		Nol3		BC035666		CU689359		SFTPD				GPATCH2	1q41	#N/A	#N/A	#N/A	16903		ADAM29	4q34.1	15185
PRMT6		SPG20		120	HEATR3		AKR1B10		DDB1		NSFL1C		ANKZF1		IGHG1				HORMAD1	1q21.3	#N/A	#N/A	#N/A	26266		ANKRD45	1q25.1	1200
IRAK3		ACVR2B	Tu/AutoAg	1	CTAG1A	CT Ag	ZYX		UBQLN1	Tu/AutoAg	PQBP1		BCL7B		PTGS2				HSPB9	17q21.2	#N/A	#N/A	#N/A	9927		ARX	Xp21.3	18049
ABR		UBALD1		6	HDGFL1		SHANK2		TARS		SHANK2-AS3		MAPK1		ZMIZ1	Tu/AutoAg			KDM5B	1q32.1	#N/A	#N/A	#N/A	#N/A		ATAD2	8q24.13	19321
C14orf37		C14orf37			XRCC4		EIF4EBP1		ZMYM3		RSPH6A		EID3		MALL				LEMD1	1q32.1	#N/A	#N/A	#N/A	13887		BAGE	21p11.1 not on reference assembly	11311
HDLBP		SPN		155	BRD9	Tu/AutoAg	MAP2K6		ADH5		IMPDH2		EFCAB13		HDAC3				MAEL	1q24.1	#N/A	#N/A	#N/A	18162		BAGE2	21p11.2	24470
PALM2		TEX264		5	ZBTB47		SDCBP		EFCAB13		PAPSS1		TXN2		RAC3				NUF2	1q23.3	#N/A	#N/A	#N/A	18241		BAGE3	21p11.2 not on reference assembly	26208
PDE4DIP	Tu/AutoAg	RBPJ	Tu/AutoAg	2	TTC17		UBE2R2		HEATR3		DUSP23		PAGE5	CT Ag	CCNB3				SYCP1	1p13.2	#N/A	#N/A	#N/A	#N/A		BAGE4	21p11.1 not on reference assembly	8709
UCHL1		HSPB11			ALDH4A1		ZNF282	Tu/AutoAg	SP140L		DYNAP		HSF2		METTL1				GPAT2	2q11.2	#N/A	#N/A	#N/A	#N/A		BAGE5	13cen, GRCh38 novel patch	7848
Nol3		PPCS			UBQLN1	Tu/AutoAg	OR11H6		ATRX		MED8		SP140L		LGALS9				RQCD1	2q35	#N/A	#N/A	#N/A	1130		BRDT	1p22.1	13680
PCED1A	Tu/AutoAg	LAMTOR5			UBQLN2		NMRK2		ACTN4		NAF1		WBP2		MTAP				CTNNA2	2p12	#N/A	#N/A	#N/A	1161		CABYR	18q11.2	5217
KIAA1958		DYNAP			ETV2		PDE5A		AHDC1		DEDD		RGS19		MOK				LYPD6B	2q23.2	#N/A	#N/A	#N/A	24972		CAGE1	6p24.3	19355
RHOJ		TSNAXIP1			RHOBTB1		UGP2		FAM188A		PHF20L1		KLHDC8A		GFOD1				TMEFF2	2q32.3	#N/A	#N/A	#N/A	#N/A		CALR3	19p13.11	10893
KIZ		LOR		173	RBPJ	Tu/AutoAg	FGR		RSPH1	CT Ag	CCDC9		CEP290	CT Ag	YP021				POTEF	2q21.1	#N/A	#N/A	#N/A	#N/A		CASC5	15q15.1	15970
TMEM185B		MTMR14		9	TARDBP		MTMR14		DDX53	CT Ag	C6orf10		NRG3		MAPK3				POTEE	2q21.1	#N/A	#N/A	#N/A	1986		CCDC110	4q35.1	19403
STARD7		GFOD1		8	ATCAY		CRCP		GAB1		ZC2HC1C		PHF3		MED9				TSGA10	2q11.2	#N/A	#N/A	#N/A	8219		CCDC36	3p21.31	19520
SHC1		LYSMD4			UBQLN4		SIAH2		EVL		RP11-354P17.9		TPRX1		CRTC3				ROPN1	3q21.1	#N/A	#N/A	#N/A	5269		CCDC83	11q14.1-q14.2	7422
RBPJ	Tu/AutoAg	RFTN1		125	TBC1D9B		GABBR1		PRRT2		MAVS		ENO2		TMPRSS6				PRSS50	3p21.31	#N/A	#N/A	#N/A	7196		CCNA1	13q13.3	24767
HEPHL1		C16orf54		0	ABR		PSMD11		PPA1		EIF3J		STRA13		TEAD3				IGSF11	3q13.32	#N/A	#N/A	#N/A	14145		CEP290	12q21.32	15164
ND		RSPH1	CT Ag	2	MAGEC2	CT Ag	NR4A1		WASF2		SRGAP1		GAGE6	CT Ag	IGHG3				TMEM108	3q22.1	#N/A	#N/A	#N/A	14985		CEP55	10q23.33	18280
SH2D2A		MGARP			LYPLAL1		METTL21C		UBE2K		RTN4IP1		NMNAT2		TNFSF9				MORC1	3q13.13	#N/A	#N/A	#N/A	#N/A		COX6B2	19q13.42	6302
SFT2D2		PPP4R2		85	DCAF4L2		RCBTB1		OVOL2		ZNF225		WDR55		AK2				DPPA2	3q13.13	#N/A	#N/A	#N/A	24960		CPXCR1	Xq21.31	21359
ECE1		MUC15		0	GAGE2A	CT Ag	PPA1		AFAP1L2		AC145212.2		SRA1		LGALS2				CCDC36	3p21.31	#N/A	#N/A	#N/A	19520		CRISP2	6p12.3	12841
PMEPA1		PURB		5	GRK5		APOBEC3C		PIK3R1		TP73		PFKM		GBP1				RBM46	4q32.1	#N/A	#N/A	#N/A	1702		CSAG1	Xq28	8183
MRAS		HBx			MAMDC2		MTUS1		CPEB4		SEPT10		PCNP		DLG3				ADAM29	4q34.1	#N/A	#N/A	#N/A	15185		CSAG2	Xq28	11471
TGIF2LX		PRRT2			ZG16B		LOR		USH1C	Tu/AutoAg	C4orf33		SATB1		ZNF385A				CCDC110	4q35.1	#N/A	#N/A	#N/A	19403		CT45A1	Xq26.3	10401
FAM84A		SETD7			GMPS		LGALS9		S100B		GKAP1		NG_030306.2		CSRP2				SLCO6A1	5q21.1	#N/A	#N/A	#N/A	10074		CT45A10	Xq26.3	22346
RND2		HSP90AA1	Tu/AutoAg		GAGE2D	CT Ag	LAMTOR5		RAD23B		ECE2		DMD		ATP1B2				SPEF2	5p13.2	#N/A	#N/A	#N/A	3153		CT45A3	Xq26.3	4650
MUC15		LXN		390	GAGE4	CT Ag	DDX1		ACTN1	Tu/AutoAg	HSPBP1		ACVR2B	Tu/AutoAg	LGALS1	Tu/AutoAg			ELOVL4	6q14.1	#N/A	#N/A	#N/A	11490		CT47A1	Xq24	3615
PMAIP1		MACROD2		24	PCED1A	Tu/AutoAg	PRPF40B		FAM84A		FBXO21		PAGE2	CT Ag	STARD7				TDRD6	6p12.3	#N/A	#N/A	#N/A	#N/A		CT55	Xq26.3	2044
LDLRAD4		MRAS		24	GFOD1		ERG		THEM5		MIIP		TIPIN		SSNA1				DDX43	6q13	#N/A	#N/A	#N/A	6477		CT83	Xq23	9529
TAX1BP3		VAT1			TGIF2LX		Ebf3		CTAG1A	CT Ag	DDAH1		ACBD7		LGALS8	Tu/AutoAg			TTK	6q14.1	#N/A	#N/A	#N/A	16700		CTAG1A	Xq28	4
S1PR5		NRG3		358	GAGE7	CT Ag	GGA2		Ebf3		OTUD5		MAB21L1		VCL				CRISP2	6p12.3	#N/A	#N/A	#N/A	12841		CTAG2	Xq28	366
IL1A		HNRNPCL2		5	MYT1L		NDEL1		HDGFL1		KJ904266		XPA		TLK2				CAGE1	6p24.3	#N/A	#N/A	#N/A	19355		CTAGE1	18q11.2	9755
RHOG		HNRNPCL1		21	ATIC		PTPN20	CT Ag	GBP5		Bicc1		CDH18		PRKCZ				ZNF165	6p22.1	#N/A	#N/A	#N/A	9673		CTAGE5	14q13.2	23759
PRRT2		OCM			TARBP2		ARL13B		MYL4		ASNA1		SYCE2		Q504n8				IMP-3	7p15.3	#N/A	#N/A	#N/A	#N/A		CTCFL	20q13.31	20146
GNMT		PMAIP1			Rb1		NUDT7		LIMS1	Tu/AutoAg	LIN52		CBX3		ZNF385B				ODF1	8q22.3	#N/A	#N/A	#N/A	19028		CTNNA2	2p12	1161
RND1		LDLRAD4			RRM1		MRTO4		C16orf62		PRRG2		PDLIM1		STAU1	Tu/AutoAg			PIWIL2	8p21.3	#N/A	#N/A	#N/A	14656		DCAF12	9p13.3	15547
CEP290	CT Ag	RAP1B			FMR1		TMEM190		PCMTD1		NATD1		VAT1		RCBTB1				ADAM2	8p11.22	#N/A	#N/A	#N/A	5478		DDX43	6q13	6477
LARP4B		TNFSF15			KIZ		LXN		GLRX2		KHSRP		IL1A		TARBP2				LY6K	8q24.3	#N/A	#N/A	#N/A	20296		DDX53	Xp22.11	29
ESD		NPHP1			IRAK3		PRKG1		TCP10		LYPLA1		ETS1		PRKRA				PBK	8p21.1	#N/A	#N/A	#N/A	3346		DKKL1	19q13.33	15076
ST6GALNAC6		RHOJ			PAGE1	CT Ag	USP15		AKT3		USP47	Tu/AutoAg	C11orf84		SERTM1				POTEA	8p11.1	#N/A	#N/A	#N/A	14692		DMRT1	9p24.3	4165
MAL2		ECE1			USP14		PAG1		NDRG4		KIAA0586		PPP2R1A		ST6GALNAC6				TEX15	8p12	#N/A	#N/A	#N/A	#N/A		DNAJB8	3q21.3	3608
LYSMD4		PTGS2			PPFIA4		ITCH		ECE1		PPP2R2D		ATXN3		RAP1B				DCAF12	9p13.3	#N/A	#N/A	#N/A	15547		DPPA2	3q13.13	24960
RAB34		RND2			POTEB	CT Ag	UBXN10		TMEM185B		CCDC117		GAB1		TCL1A				TMEFF1	9q31.1	#N/A	#N/A	#N/A	13362		DSCR8	21q22.13	10217
ORAI3		TMEM106A			ZNF428	Tu/AutoAg	ECHDC1		PRB3		CAPRIN1		HEPHL1		NDRG3				ODF2	9q34.11	#N/A	#N/A	#N/A	7327		ELOVL4	6q14.1	11490
DYNAP		NFS1			ZFYVE27		TAF10		TARDBP		DLGAP4		SORBS3		BPGM				ARMC3	10p12.2	#N/A	#N/A	#N/A	#N/A		EPPIN	20q13.12	794
SPN		PAG1			GAGE10	CT Ag	USP2		CLVS1		GABPB2		MRAS		PAK2				TDRD1	10q25.3	#N/A	#N/A	#N/A	16933		FAM133A	Xq21.32	24375
PHF3		ORAI3			GAGE12B	CT Ag	Q504n8		IL1RN		SSBP3		RND1		GAD1				PTPN20A	10q11.22	#N/A	#N/A	#N/A	#N/A		FAM46D	Xq21.1	19252
TMEM259		ST6GALNAC6			WIPF1		UBL7	Tu/AutoAg	SSBP4		CYGB		BC067760.1		ZNF396				KIF20B	10q23.31	#N/A	#N/A	#N/A	20735		FATE1	Xq28	12039
SRA1		TMEM185B			MAP9		CCSAP		ANXA2		FEZ1		SSB		EPS8L2				SYCE1	10q26.3	#N/A	#N/A	#N/A	1776		FBXO39	17p13.1	8802
RSPH1	CT Ag	LARP4B			WASF2		TAX1BP3		PRH1		DUSP22		TMEM185B		C14orf37				CEP55	10q23.33	#N/A	#N/A	#N/A	18280		FMR1NB	Xq27.3-q28	21706
DDX53	CT Ag	RTN3			CNKSR1		ZNF70		SPR		DPYSL3		MAP2		ABRACL				LDHC	11p15.1	#N/A	#N/A	#N/A	11733		GAGE1	Xp11.23	3175
ND		RCBTB1			CSRP2		HBx		NID2		TEX264		LARP4B		ARHGEF16				ODF3	11p15.5	#N/A	#N/A	#N/A	14971		GAGE10	Xp11.23	44
USP14		SEC24D			OPHN1		TTC32		WIPF1		UGP2		SPN		SCLT1				SPATA19	11q25	#N/A	#N/A	#N/A	22469		GAGE12B	Xp11.23	218
MUM1L1		LGALS8	Tu/AutoAg		MUM1L1		GSG1		PPIL3		NFKBIB		PURB		ANKS1A				SPA17	11q24.2	#N/A	#N/A	#N/A	1610		GAGE2A	Xp11.23	69
ARGLU1		PREP			TMEM259		YP021		RAB3IL1		PRMT6		HNRNPCL2		ANXA1				ACRBP	12p13.31	#N/A	#N/A	#N/A	25020		GAGE2D	Xp11.23 not on reference assembly	87
MCCC2		DDX53	CT Ag		EME1		UBALD1		TACC1		GNAS		MPST		CRYZ				AKAP3	12p13.32	#N/A	#N/A	#N/A	#N/A		GAGE4	Xp11.4-p11.2 not on reference assembly	116
Nol3		PRMT6			ACSS2		CHAMP1		SCAF8		SPN		RAB11FIP1		MAP2				CCDC62	12q24.31	#N/A	#N/A	#N/A	#N/A		GAGE6	Xp11.4-p11.2 not on reference assembly	424
RNF181		DDX19B			SEC24D		EIF4B	Tu/AutoAg	LCMT1		OSBPL3		HNRNPCL1		LRFN1				CEP290	12q21.32	#N/A	#N/A	18	15164		GAGE7	Xp11.4-p11.2 not on reference assembly	137
SPN		FEZ1			C14orf37		ZNF573		ATF6		CD302		CCDC97		BCAR1				BAGE5	13cen, GRCh38 novel patch	#N/A	#N/A	#N/A	7848		GPATCH2	1q41	16903
ATIC		HBx			LRRC46		DBI		GPRASP2		SORBS1		TMPRSS6		PALM2				CTAGE5	14q13.2	#N/A	#N/A	#N/A	23759		HEMGN	9q22.33	2558
PRMT6		RCN3			RNF181		TBC1D13		GAD2		PRKAR1B		RILPL1		RAD52				POTEG	14q11.2	88	#N/A	#N/A	256		HLA-A	6p22.1	6697
PCNP		DDRGK1			NOL3		MS4A14		RILPL1		PRKAR2B		RFTN1		MED22				OIP5	15q15.1	#N/A	#N/A	#N/A	4287		HORMAD1	1q21.3	26266
PDPK1		APOBEC3C			PDE4DIP	Tu/AutoAg	CTNNAL1		AASDHPPT		DLD		RHOG		IVNS1ABP				CT62	15q23	#N/A	#N/A	#N/A	#N/A		HORMAD2	22q12.2	19798
RCBTB1		FAM84A			TNRC6C		KIAA0586		RMND5A		NRG1		SHC1		MUCL1				CCDC33	15q24.1	#N/A	#N/A	#N/A	#N/A		HSPB9	17q21.2	9927
PMEPA1		S1PR5			MUC20		hMDM2		SSU72		DDX19B		STARD7		SULT1B1				CASC5	15q15.1	#N/A	#N/A	#N/A	15970		IGF2BP3	7p15.3	16888
TTC5		ND			HMBS		BCAR1		SULT2A1		GBP7		LDLRAD4		FICD				POTEB	15q11.2	49	#N/A	#N/A	130		IGSF11	3q13.32	14145
RGS19		FAM131C			PDAP1		AK2		ATCAY		VCY		RHOJ		ANXA11				GOLGA6L2	15q11.2	#N/A	#N/A	#N/A	#N/A		IL13RA1	Xq24	17639
RBPJ	Tu/AutoAg	CRYBA4			NFS1		SPG20		CCDC155		KIZ		MAL2		USP15				OTOA	16p12.2	#N/A	#N/A	#N/A	14889		IL13RA2	Xq23	5981
HCN1		BC067760.1			DACT3		OLFM1		RAD23A		NFU1		MEA1		ORAI3				PRSS54	16q21	#N/A	#N/A	#N/A	25448		KIF20B	10q23.31	20735
GFOD1		LTF			SARG		FAF1		MBP		GOLGA1		MACROD2		FAM134B				PRM1	16p13.13	#N/A	#N/A	#N/A	5764		LDHC	11p15.1	11733
LGALS8	Tu/AutoAg	ZNF573			ANAPC16		HSPB11		KJ903749		CEP112		ENPP3		SYTL2				PRM2	16p13.13	#N/A	#N/A	#N/A	11908		LEMD1	1q32.1	13887
HBx		IGBP1	Tu/AutoAg		IRAK4	Tu/AutoAg	KJ904289		EVI5L		STAT1		MGARP		ND				SPACA3	17q11.2	#N/A	#N/A	#N/A	7824		LIPI	21q11.2	10314
LGALS1	Tu/AutoAg	PMEPA1			UCHL1		IRF2BP1		GUK1		LDLRAD4		PRRT2		AHCYL1				ODF4	17p13.1	#N/A	#N/A	#N/A	17951		LY6K	8q24.3	20296
LGALS9		PRCC			PLEKHA8	Tu/AutoAg	EEF2KMT		CIB1		SPG20		ESD		LUZP2				KIAA0100	17q11.2	#N/A	#N/A	#N/A	#N/A		LYPD6B	2q23.2	24972
PPIL3		SORBS1			ST6GALNAC6		HCLS1		DUSP3		EYA1		ND		HYPK				TEX14	17q22	#N/A	#N/A	#N/A	15809		MAEL	1q24.1	18162
NRG3		KIAA0907			NPRL2		SPAG7	Tu/AutoAg	ZNF783		TRIM16		ECE1		ACO2				SPAG9	17q21.33	#N/A	#N/A	#N/A	#N/A		MAGEA1	Xq28	2752
C14orf37		NAF1			KLK11		COMT		PKLR		AKR1C4		PMAIP1		ARID3B				CABYR	18q11.2	#N/A	#N/A	#N/A	5217		MAGEA10	Xq28	20217
PRPF40B		PPA1			ARGLU1		C1orf94		EDN1		DSG1		SFT2D2		HSPA9	Tu/AutoAg			POTEC	18p11.21	#N/A	#N/A	#N/A	#N/A		MAGEA11	Xq28	4211
DYNAP		FBXO21			RMND5A		ZNRD1		TFPT		PKIA		PPCS		ZNF746				NOL4	18q12.1	#N/A	#N/A	#N/A	3965		MAGEA12	Xq28	3955
EID3		ND			GTSF1L		CCNJL		IRAK4	Tu/AutoAg	SSB		PPP4R2		MED20				CTAGE1	18q11.2	#N/A	#N/A	#N/A	9755		MAGEA2	Xq28	4651
RAP1B		FAM84A			SHTN1		XRCC1		ERP27		GGA3		OCM						TEX101	19q13.31	#N/A	#N/A	#N/A	12171		MAGEA3	Xq28	4583
NPHP1		PRMT8			POTEG	CT Ag	PDZK1		CRYGD		PRCC		GNMT						NLRP4	19q13.43	#N/A	#N/A	#N/A	#N/A		MAGEA4	Xq28	3727
ATXN3		IRF2BP1			ORAI3		RCN3		CRKL		PAG1		FAM84B						TSSK6	19p13.11	#N/A	#N/A	#N/A	21874		MAGEA5	Xq28	16420
ANKZF1		Q504n8			GSAP		ABCA2		CHKA		SPDL1	Tu/AutoAg	RAB34						DKKL1	19q13.33	#N/A	#N/A	#N/A	15076		MAGEA6	Xq28	1746
MRRF		NUDT7			FXR2		DLG4		NXN		MX1		WDR54						TULP2	19q13.33	#N/A	#N/A	#N/A	17842		MAGEA8	Xq28	580
NFS1		RBPJ	Tu/AutoAg		MRRF		PRMT8		NUDT6		Repin1		FAM131C						CALR3	19p13.11	#N/A	#N/A	#N/A	10893		MAGEA9	Xq28	2961
S1PR5		EEF2KMT			STK39		IFT20		ETV2		ZNF503		CTBP2						THEG	19p13.3	#N/A	#N/A	#N/A	23029		MAGEB1	Xp21.2	20873
SEC24D		CTNNAL1			HCN1		KIAA0907		MUSTN1		HBx		CARD9						COX6B2	19q13.42	#N/A	#N/A	#N/A	6302		MAGEB10	Xp21.3	2982
MPST		GFOD1			IRF2BP2		LGALS1	Tu/AutoAg	TTC17		PCNP		RND2						SPO11	20q13.31	#N/A	#N/A	#N/A	24458		MAGEB2	Xp21.2	16270
ZG16B		OR11H6			EYA1		FAM81A		GAGE10	CT Ag	TANK		SPATA20						SPAG4	20q11.22	#N/A	#N/A	#N/A	24323		MAGEB3	Xp21.2	11237
IRAK4	Tu/AutoAg	WDR54			PPIL3		FBXO21		GAS7		F13A1		HSP90AA1	Tu/AutoAg					SPINLW1	20q13.12	#N/A	#N/A	#N/A	#N/A		MAGEB4	Xp21.2	12760
LRRC46		RAB34			DYNAP		JHU18929		UBXN1		SYT10		PPP1R13L						CTCFL	20q13.31	#N/A	#N/A	#N/A	20146		MAGEB6	Xp21.3	3914
RBPJ	Tu/AutoAg	SEC24D			BTBD8		PSMB4		GAGE2A	CT Ag	VSTM2A		CASC4						SEMG1	20q13.12	#N/A	#N/A	#N/A	18851		MAGEC2	Xq27.2	129
GAGE2A	CT Ag	RTN3			HDGF		DLG3		FMR1		CUTA		FAM84A						BAGE	21p11.1 not on reference assembly	#N/A	#N/A	#N/A	11311		MAGEC3	Xq27.2	23873
GAGE10	CT Ag	HBx			CTAG2	CT Ag	LGALS8	Tu/AutoAg	MARCKS		BCL7A		MUC15						BAGE2	21p11.2	#N/A	#N/A	#N/A	24470		MIA2	14q13.2	11699
ND		NFS1			EXOSC1		DDRGK1		PPM1F		ARID3B		SPAG8	CT Ag					BAGE3	21p11.2 not on reference assembly	#N/A	#N/A	#N/A	26208		MPP1	Xq28	13570
Nol3		TIPIN			TTC5		PTGS2		TTC5		FRMD8		PMEPA1						BAGE4	21p11.1 not on reference assembly	#N/A	#N/A	#N/A	8709		NOL4	18q12.1	3965
TIPIN		PDPK1			PRKCZ		SORBS1		BCL7B		LIMCH1		RASGEF1C						LIPI	21q11.2	#N/A	#N/A	#N/A	10314		NR6A1	9q33.3	7832
PDAP1		ZNF282	Tu/AutoAg		SPACA7		MAGI1		PPP1R32		PVRL3		UAP1						TPTE	21p11.2	#N/A	#N/A	#N/A	16211		NUF2	1q23.3	18241
GAGE4	CT Ag	PPP1R13L			DDX42		TEX264		MED15		RNF25		PXDC1						POTED	21q11.2	#N/A	#N/A	#N/A	1030		NXF2	Xq22.1	19025
GAGE2D	CT Ag	ZYX			MCCC2		NAF1		ZNF398		CDKN1B		TSNAXIP1						PRAME	22q11.22	#N/A	#N/A	#N/A	10710		ODF1	8q22.3	19028
IMPA2		TMEM190			KDM3A		ASNA1		HPCA		AKR1B1		SETD7						POTEH	22q11.1	#N/A	#N/A	#N/A	9475		ODF2	9q34.11	7327
RMND5A		PPCS			ANXA11		EMC9		ALDH1A3		GNGT2		SPINT1						AKAP4	Xp11.22	#N/A	#N/A	#N/A	#N/A		ODF3	11p15.5	14971
MEA1		GSAP			THUMPD1		AHNAK2		RHOJ		LAT		CRYBA4						ARX	Xp21.3	#N/A	#N/A	#N/A	18049		ODF4	17p13.1	17951
CTBP2		FSTL1			IGBP1	Tu/AutoAg	THG1L		TTC32		PAPSS2		TMEM106A						CXORF48	Xq26.3	#N/A	#N/A	#N/A	#N/A		OIP5	15q15.1	4287
OPHN1		EMC9			ZBED1		R3HDM2		RIMS4		ELF2		SH2D2A						CPXCR1	Xq21.31	#N/A	#N/A	#N/A	21359		OTOA	16p12.2	14889
MAGEC2	CT Ag	C14orf37			WARS2		FMN1		PA2G4		C16orf54		SF3B4						CSAG1	Xq28	#N/A	#N/A	#N/A	8183		PAGE1	Xp11.23	71
ANAPC16		PRCC			SCL-70		DDX19B		SRGAP3		IRF2BP1		C16orf54						CSAG2	Xq28	#N/A	#N/A	#N/A	11471		PAGE2	Xp11.21	427
GAGE7	CT Ag	TMEM185B			HDLBP		FEZ1		MAPK1		FN3K		TNFSF15						CT45A1	Xq26.3	#N/A	#N/A	#N/A	10401		PAGE2B	Xp11.21	3909
TARBP2		PALM2			RAD23A		CRYZ		MAPRE1		CLEC4E		TP73						CT45A2	Xq26.3	#N/A	#N/A	#N/A	#N/A		PAGE4	Xp11.23	3966
PAGE1	CT Ag	MUC15			ITGB1BP2		TANK		ASB1		NRG3		FBXO22						CT45A3	Xq26.3	#N/A	#N/A	#N/A	4650		PAGE5	Xp11.21	203
ZNF428	Tu/AutoAg	LYSMD4			MUSTN1		FSTL1		ARAP1		FSTL1		CRKL						CT45A4	Xq26.3	#N/A	#N/A	#N/A	#N/A		PASD1	Xq28	10858
SPATA20		DBI			IMPA2		PALM2		SFT2D2		IRF2BP2		RAP1B						CT45A5	Xq26.3	#N/A	#N/A	#N/A	#N/A		PBK	8p21.1	3346
PCNP		ABCA2			S1PR5		PRCC		LYSMD4		LARP7		ANXA10						CT45A6	Xq26.3	#N/A	#N/A	#N/A	#N/A		PIWIL2	8p21.3	14656
MAP2		ECE1			HMGB2		MX1		TBC1D9B		TAF7		PPP1R15A						CT47A1	Xq24	#N/A	#N/A	#N/A	3615		PLAC1	Xq26.3	6802
KIAA0907		SPN			PDPK1				NCALD		TSSC4		NPHP1						CT47A10	Xq24	#N/A	#N/A	#N/A	#N/A		POTEA	8p11.1	14692
ZKSCAN8		ND			LIMCH1				BC033201.1		STMN4		SH3D19						CT47A11	Xq24	#N/A	#N/A	#N/A	#N/A		POTEB	15q11.2	130
XPA		TNFSF15			RGCC				PLP2		PMEPA1		ZKSCAN8						CT47A2	Xq24	#N/A	#N/A	#N/A	#N/A		POTED	21q11.2	1030
RILPL1		DYNAP							PMAIP1		PRR16		NDUFA4						CT47A3	Xq24	#N/A	#N/A	#N/A	#N/A		POTEE	2q21.1	1986
PRKCZ		NRG3							GAGE4	CT Ag	MAPK1IP1L		MAP3K7						CT47A4	Xq24	#N/A	#N/A	#N/A	#N/A		POTEG	14q11.2	256
AGPAT4		PMAIP1							CCDC94				TMEM106C						CT47A5	Xq24	#N/A	#N/A	#N/A	#N/A		POTEH	22q11.1	9475
EYA1		PMEPA1							MAMDC2				DYNLT3						CT47A6	Xq24	#N/A	#N/A	#N/A	#N/A		PRAME	22q11.22	10710
MTMR14		RND2							GAGE2D	CT Ag			FAM234A						CT47A7	Xq24	#N/A	#N/A	#N/A	#N/A		PRM1	16p13.13	5764
SPAG8	CT Ag	PAG1							RND2				PTCHD4						CT47A8	Xq24	#N/A	#N/A	#N/A	#N/A		PRM2	16p13.13	11908
CNKSR1		LDLRAD4							TXNRD2				STAT4						CT47A9	Xq24	#N/A	#N/A	#N/A	#N/A		PRSS50	3p21.31	7196
PLEKHA8	Tu/AutoAg	RHOJ							ZKSCAN4				RTN3						CT47B1	Xq24	#N/A	#N/A	#N/A	#N/A		PRSS54	16q21	25448
WASF2		R3HDM2							ABR				NXN						CTAG1A	Xq28	7	#N/A	#N/A	4		PRSS55	8p23.1	22420
RCBTB1		FAM234A							TNFSF15				NFKBIA						CTAG1B	Xq28	#N/A	#N/A	#N/A	#N/A		PTPN20	10q11.22	182
GAGE6	CT Ag	C16orf54							CHML				NME1						CTAG2	Xq28	101	#N/A	#N/A	366		RBM46	4q32.1	1702
GAGE12B	CT Ag	SPINT1							SKAP2				ACOT12						CXORF61	Xq23	#N/A	#N/A	#N/A	#N/A		RGS22	8q22.2	9661
GFOD1		LARP4B							GAGE7	CT Ag			ZFYVE19						DDX53	Xp22.11	2	#N/A	#N/A	29		RNF17	13q12.12	6003
PALM2		MRAS							TAX1BP3				MAP1LC3B						FAM133A	Xq21.32	#N/A	#N/A	#N/A	24375		ROPN1	3q21.1	5269
SPACA7		ESD							SH3BP1				AKT2						FAM46D	Xq21.1	#N/A	#N/A	#N/A	19252		RQCD1	2q35	1130
ABR		ST6GALNAC6							Pdc				PSMB6						FATE1	Xq28	#N/A	#N/A	#N/A	12039		RSPH1	21q22.3	6
HAO2		PRRT2							DGKG				CAMP						FMR1NB	Xq27.3-q28	#N/A	#N/A	#N/A	21706		SEMG1	20q13.12	18851
DDB1		TEX264							RBPJ	Tu/AutoAg			VWA9						FTHL17	Xp21.2	#N/A	#N/A	#N/A	#N/A		SLCO6A1	5q21.1	10074
DDX53	CT Ag	TMEM106C							APBB1IP				ACSM3						GAGE1	Xp11.23	#N/A	#N/A	#N/A	3175		SPA17	11q24.2	1610
XRCC4		MAL2							RHOG				LRFN1						GAGE12A	Xp11.23	#N/A	#N/A	#N/A	#N/A		SPACA3	17q11.2	7824
RBPJ	Tu/AutoAg	SFT2D2							PTPN23				MED22						GAGE12B	Xp11.23	53	#N/A	#N/A	218		SPAG1	8q22.2	15474
MAP9		TAX1BP3							LDHB	Tu/AutoAg			AGPAT4						GAGE12C	Xp11.23	#N/A	#N/A	#N/A	#N/A		SPAG4	20q11.22	24323
LYPLAL1		RHOG							NAV2				PREP						GAGE12D	Xp11.23	#N/A	#N/A	#N/A	#N/A		SPAG6	10p12.2	3331
DCAF4L2		GNMT							KJ903107				COPE						GAGE12E	Xp11.23	#N/A	#N/A	#N/A	#N/A		SPAG8	9p13.3	421
GFOD1		SPAG8	CT Ag						UCHL1				LTF						GAGE12F	Xp11.23	#N/A	#N/A	#N/A	#N/A		SPANXA1	Xq27.2	12780
PRMT6		ENPP3							ACSBG1				UNC119						GAGE12G	Xp11.23	#N/A	#N/A	#N/A	#N/A		SPANXB1	Xq27.1	16182
FMR1		ACOT12							KRT34				GLS2						GAGE12H	Xp11.23	#N/A	#N/A	#N/A	#N/A		SPANXC	Xq27.2	23468
SEC24D		TMEM106A							CBL				BAIAP2L2						GAGE12I	Xp11.23 not on reference assembly	#N/A	#N/A	#N/A	#N/A		SPANXD	Xq27.2	15405
RTN3		UAP1							HEPHL1				SERINC3						GAGE12J	Xp11.23	#N/A	#N/A	#N/A	#N/A		SPANXN1	Xq27.3	24521
NFS1		CTBP2							MAL				GDAP2						GAGE2A	Xp11.23	27	#N/A	#N/A	69		SPANXN2	Xq27.3	12867
ND		AKT2							KIAA0907				EXOSC7						GAGE2B	Xp11.23 not on reference assembly	#N/A	#N/A	#N/A	#N/A		SPANXN3	Xq27.3	2144
RCBTB1		RCBTB1							TRPV3				EPS8L2						GAGE2C	Xp11.23 not on reference assembly	#N/A	#N/A	#N/A	#N/A		SPANXN4	Xq27.3	25924
Nol3		TMPRSS6							ACOT12										GAGE3		#N/A	#N/A	#N/A	#N/A		SPANXN5	Xp11.22	26053
FAM84A		HBx							CYTH1										GAGE4	Xp11.4-p11.2 not on reference assembly	33	#N/A	#N/A	116		SPATA19	11q25	22469
FXR2		AKR1B10							RTN3										GAGE5	Xp11.4-p11.2 not on reference assembly	#N/A	#N/A	#N/A	#N/A		SPEF2	5p13.2	3153
BTBD8		MEA1							SATB1										GAGE6	Xp11.4-p11.2 not on reference assembly	#N/A	#N/A	24	424		SPO11	20q13.31	24458
CSRP2		PPP1R15A							PI4K2A										GAGE7	Xp11.4-p11.2 not on reference assembly	37	#N/A	#N/A	137		SSX1	Xp11.23	8239
RSPH1	CT Ag	Nol3							DDIAS										GAGE8	Xp11 not on reference assembly	#N/A	#N/A	#N/A	#N/A		SSX2	Xp11.22	2984
SARG		AHNAK2							LGALS3										IL13RA2	Xq23	#N/A	#N/A	#N/A	5981		SSX3	Xp11.23	1916
RGCC		FMN1							MUC15										LUZP4	Xq23	#N/A	#N/A	#N/A	#N/A		SSX4	Xp11.23	1551
TNRC6C		EIF4B	Tu/AutoAg						CMTM6										MAGEA1	Xq28	#N/A	#N/A	#N/A	2752		SSX5	Xp11.23	2771
PDLIM1		DLG4							LPCAT4										MAGEA10	Xq28	#N/A	#N/A	#N/A	20217		SYCE1	10q26.3	1776
DMD		MAP2							TMEM31										MAGEA11	Xq28	#N/A	#N/A	#N/A	4211		TAF7L	Xq22.1	14927
GSAP		MS4A14							MRAS										MAGEA12	Xq28	#N/A	#N/A	#N/A	3955		TDRD1	10q25.3	16933
ACVR2B	Tu/AutoAg	ECHDC1							KCTD14										MAGEA2	Xq28	#N/A	#N/A	#N/A	4651		TEKT5	16p13.13	3339
WARS2		Ebf3							UBL7	Tu/AutoAg									MAGEA2B	Xq28	#N/A	#N/A	#N/A	#N/A		TEX101	19q13.31	12171
PXDC1		HCLS1							NAPB										MAGEA3	Xq28	#N/A	#N/A	#N/A	4583		TEX14	17q22	15809
RAP1B		ARL13B							APOBEC3C										MAGEA4	Xq28	#N/A	#N/A	#N/A	3727		THEG	19p13.3	23029
NG_030306.2		UBXN10							DSTN										MAGEA5	Xq28	#N/A	#N/A	#N/A	16420		TMEFF1	9q31.1	13362
CDH18		PTPN20	CT Ag						PRB4										MAGEA6	Xq28	#N/A	#N/A	#N/A	1746		TMEM108	3q22.1	14985
S1PR5		OLFM1																	MAGEA8	Xq28	#N/A	#N/A	#N/A	580		TMPRSS12	12q13.12	15319
ZG16B		GGA2																	MAGEA9	Xq28	#N/A	#N/A	#N/A	2961		TPPP2	14q11.2	16051
MGARP		FBXO22																	MAGEA9B	Xq28	#N/A	#N/A	#N/A	#N/A		TPTE	21p11.2	16211
WDR55		MAP3K7																	MAGEB1	Xp21.2	#N/A	#N/A	#N/A	20873		TSGA10	2q11.2	8219
ZBED1		ND																	MAGEB2	Xp21.2	#N/A	#N/A	#N/A	16270		TSPY2	Yp11.2	25456
FAM84B		PTCHD4																	MAGEB3	Xp21.2	#N/A	#N/A	#N/A	11237		TSPY3	Yp11.2	1615
SETD7		FAF1																	MAGEB4	Xp21.2	#N/A	#N/A	#N/A	12760		TSSK6	19p13.11	21874
RFTN1		UNC119																	MAGEB5	Xp21.3	#N/A	#N/A	#N/A	#N/A		TTK	6q14.1	16700
MACROD2		ERG																	MAGEB6	Xp21.3	#N/A	#N/A	#N/A	3914		TULP2	19q13.33	17842
PPP4R2		SERINC3																	MAGEC1	Xq27.2	#N/A	#N/A	#N/A	#N/A		XAGE1A	Xp11.22	4234
PPP2R1A		ZNF573																	MAGEC2	Xq27.2	24	#N/A	#N/A	129		XAGE2	Xp11.22	2184
VAT1		ZNF70																	MAGEC3	Xq27.2	#N/A	#N/A	#N/A	23873		XAGE3	Xp11.22	2589
HSP90AA1	Tu/AutoAg	PALM2																	NXF2	Xq22.1	#N/A	#N/A	#N/A	19025		ZNF165	6p22.1	9673
ACOT12		PRPF40B																	NXF2B	Xq22.1	#N/A	#N/A	#N/A	#N/A
LIMCH1		SH2D2A																	PAGE1	Xp11.23	46	#N/A	#N/A	71
PTGS2		GABBR1																	PAGE2	Xp11.21	#N/A	#N/A	34	427
KLHDC8A		GSG1																	PAGE2B	Xp11.21	#N/A	#N/A	#N/A	3909
PPCS		PSMB4																	PAGE4	Xp11.23	#N/A	#N/A	#N/A	3966
STK39		C1orf94																	PAGE5	Xp11.21	#N/A	#N/A	12	203
HBx		JHU18929																	PASD1	Xq28	#N/A	#N/A	#N/A	10858
OCM		TAX1BP3																	PLAC1	Xq26.3	#N/A	#N/A	#N/A	6802
HNRNPCL2		MAGI1																	RHOXF2	Xq24	#N/A	#N/A	#N/A	#N/A
PURB		PDZK1																	SAGE1	Xq26.3	#N/A	#N/A	#N/A	#N/A
HNRNPCL1		DLG3																	SPANXA1	Xq27.2	#N/A	#N/A	#N/A	12780
TSNAXIP1		NME1																	SPANXA2	Xq27.2	#N/A	#N/A	#N/A	#N/A
RAB11FIP1		NDUFA4																	SPANXB1	Xq27.1	#N/A	#N/A	#N/A	16182
ATCAY		RBPJ	Tu/AutoAg																SPANXB2	Xq27.1	#N/A	#N/A	#N/A	#N/A
EYA1		KJ904289																	SPANXC	Xq27.2	#N/A	#N/A	#N/A	23468
MYT1L		ACSM3																	SPANXD	Xq27.2	#N/A	#N/A	#N/A	15405
MAMDC2		RAB11FIP1																	SPANXE	Xq27.2	#N/A	#N/A	#N/A	#N/A
POTEB	CT Ag	VWA9																	SPANXN1	Xq27.3	#N/A	#N/A	#N/A	24521
RRM1		ZKSCAN8																	SPANXN2	Xq27.3	#N/A	#N/A	#N/A	12867
BRD9	Tu/AutoAg	PDE5A																	SPANXN3	Xq27.3	#N/A	#N/A	#N/A	2144
SHTN1		USP2																	SPANXN4	Xq27.3	#N/A	#N/A	#N/A	25924
HBx		LGALS8	Tu/AutoAg																SPANXN5	Xp11.22	#N/A	#N/A	#N/A	26053
POTEG	CT Ag	CCNJL																	SSX1	Xp11.23	#N/A	#N/A	#N/A	8239
PCNP		FSTL1																	SSX2	Xp11.22	#N/A	#N/A	#N/A	2984
IGBP1	Tu/AutoAg	LGALS1	Tu/AutoAg																SSX2B	Xp11.22	#N/A	#N/A	#N/A	#N/A
DACT3		COPE																	SSX3	Xp11.23	#N/A	#N/A	#N/A	1916
C14orf37		MAP1LC3B																	SSX4	Xp11.23	#N/A	#N/A	#N/A	1551
ND		PTPN3																	SSX4B	Xp11.23	#N/A	#N/A	#N/A	#N/A
RTN3		SNTG1																	SSX5	Xp11.23	#N/A	#N/A	#N/A	2771
SPG20		SDCBP																	SSX7	Xp11.22	#N/A	#N/A	#N/A	#N/A
PPP1R13L		PTGS2																	TAF7L	Xq22.1	#N/A	#N/A	#N/A	14927
NRG3		SHANK2																	TFDP3	Xq26.2	#N/A	#N/A	#N/A	#N/A
PMEPA1		TTC32																	XAGE1A	Xp11.22	#N/A	#N/A	#N/A	4234
TXN2		TXN2																	XAGE1B	Xp11.22	#N/A	#N/A	#N/A	#N/A
PPP1R15A		SETD7																	XAGE1C	Xp11.22	#N/A	#N/A	#N/A	#N/A
GAB1		HBx																	XAGE1D	Xp11.22	#N/A	#N/A	#N/A	#N/A
SSB		FAM84A																	XAGE1E	Xp11.22	#N/A	#N/A	#N/A	#N/A
SPACA7		CRKL																	XAGE2	Xp11.22	#N/A	#N/A	#N/A	2184
ECE1		METTL21C																	XAGE2B	Xp11.22	#N/A	#N/A	#N/A	#N/A
LYSMD4		GDAP2																	XAGE3	Xp11.22	#N/A	#N/A	#N/A	2589
SPN		SH3D19																	XAGE5	Xp11.22	#N/A	#N/A	#N/A	#N/A
TMEM185B		NXN																	TSPY1	Yp11.2	#N/A	#N/A	#N/A	#N/A
MUC15		DYNLT3																	GAGE10	Xp11.23	52	#N/A	#N/A	44
WDR54		FGR																	GAGE2D	Xp11.23 not on reference assembly	32	#N/A	#N/A	87
DYNAP		NFKBIA																	MAGEB10	Xp21.3	#N/A	#N/A	#N/A	2982
RAB34		PSMB6																	RSPH1	21q22.3	5	#N/A	#N/A	6
STRA13		STAT4																https://www.pnas.org/doi/pdf/10.1073/pnas.0437972100	TMF1	3p14.1	#N/A	#N/A	#N/A	16993
TDP1		ANXA10																	STAU1	20q13.13	#N/A	#N/A	#N/A	4237
RAD23A		EXOSC7																	CALCOCO1	12q13.13	#N/A	#N/A	#N/A	11150
RND2		MX1																	HMMR	5q34	#N/A	#N/A	#N/A	17023
RHOJ		CRYZ																	LIMS1	2q12.3	#N/A	#N/A	#N/A	559
SFT2D2		THG1L																	ZRSR2	15	#N/A	#N/A	#N/A	22932
PMAIP1		PALM2																	ACTN1	14q24.1	#N/A	#N/A	#N/A	16586
TTC32		RBPJ	Tu/AutoAg																RBM6	3p21.31	#N/A	#N/A	#N/A	15672
ND		NR4A1																	ACTR5	20q11.23	#N/A	#N/A	#N/A	#N/A
PAG1		COMT																	CTAG2	Xq28	101	#N/A	#N/A	366
DDB1		ND																	ZNRD2	11q13.1	#N/A	#N/A	#N/A	#N/A
C14orf37		PMEPA1																	NEDD9	6p24.2	#N/A	#N/A	#N/A	1336
GRK5		PSMD11																	PPIL4	6q25.1	#N/A	#N/A	#N/A	16264
MUC20		FAM84A																	BRD9	5p15.33	10	#N/A	#N/A	94
CASC4		CARD9																	GNL2	1	#N/A	#N/A	#N/A	18483
ZFYVE27		NMRK2																	PSMD4	1q21.3	#N/A	#N/A	#N/A	18056
PXDC1		PTGS2																	LGALS1	22q13.1	#N/A	95	#N/A	306
CAMP		ZFYVE19																	STIP1	11q13.1	#N/A	#N/A	#N/A	1603
PPFIA4		HBx																	MIF	22q11.23	#N/A	#N/A	#N/A	1946
EXOSC1		GFOD1																	AMH	19p13.3	#N/A	#N/A	#N/A	3877
FAM84A		RCBTB1																	S100A9	1q21.3	#N/A	#N/A	#N/A	17808
ACSS2		C14orf37																	KAT2A	17q21.2	#N/A	#N/A	#N/A	#N/A
C8orf37		SPN																	ZNF282	7q36.1	#N/A	13	#N/A	428
UAP1		SPAG8	CT Ag																USP19	3p21.31	#N/A	#N/A	#N/A	6777
PMEPA1		NFS1																	USP16	21q21.3	#N/A	#N/A	#N/A	9668
NRG3		DMD																	USP21	1q23.3	#N/A	#N/A	#N/A	17986
TEX264		RBPJ	Tu/AutoAg																ROCK1	18q11.1	#N/A	#N/A	#N/A	#N/A
ZNF428	Tu/AutoAg	GFOD1																	RANBP2	2q13	#N/A	#N/A	#N/A	#N/A
PPCS		MRTO4																	PALLD	4q32.3	#N/A	#N/A	#N/A	#N/A
HMGB2		PRCC																	CAB39L	13q14.2	#N/A	#N/A	#N/A	3979
ACVR2B	Tu/AutoAg	NFS1																	SUDS3	12q24.23	#N/A	#N/A	#N/A	8633
ACBD7		RTN3																	TDRD6	6	#N/A	#N/A	#N/A	#N/A
THUMPD1		SEC24D																	SSX2	Xp11.22	#N/A	#N/A	#N/A	2984
ANXA11		BTBD8																	UACA	15q23	#N/A	#N/A	#N/A	23784
CARD9		NDEL1																			#N/A	#N/A	#N/A	#N/A
EFCAB13		YP021																	EXOSC8	13q13.3	#N/A	#N/A	#N/A	8323
DDX42		PXDC1																	SSX3	Xp11.23	#N/A	#N/A	#N/A	1916
CU689359		WARS2																	RGPD8	2q14.1	#N/A	#N/A	#N/A	#N/A
BCL7B		ND																	RBPJ	4p15.2	18	#N/A	#N/A	59
DYNAP		EYA1																	DNAJB1	19p13.12	#N/A	#N/A	#N/A	6110
PPA1		SPATA20																	EIF4G1	3q27.1	#N/A	#N/A	#N/A	#N/A
CBX3		NG_030306.2																	EXOSC9	4q27	#N/A	#N/A	#N/A	#N/A
SPN		RCBTB1																https://www.ncbi.nlm.nih.gov/pmc/articles/PMC5915093/#:~:text=Identification%20of%20SEREX%20antigens%20recognized,affinity%2Dchromatography%20using%20Glutathione%20Sepharose.	HOOK2	19p13.13	#N/A	#N/A	#N/A	2723
MAP2K6		KLHDC8A																	BAMBI	10p12.1	#N/A	#N/A	#N/A	7915
SP140L		HBx																	PRDX4	Xp22.11	#N/A	#N/A	#N/A	14344
NMNAT2		WDR55																	AKR1C3	10p15.1	#N/A	#N/A	#N/A	3930
CCDC97		PRKG1																	PUF60	8q24.3	#N/A	#N/A	#N/A	881
MAPK1		SF3B4																	HS3ST1	4p15.33	#N/A	#N/A	#N/A	9882
BCAR1		GSAP																	TUBA1B	12q13.12	#N/A	#N/A	#N/A	24168
PCNP		MAP2K6																	TPI1	12p13.31	#N/A	#N/A	#N/A	721
MUSTN1		RAB34																	DCAF15	19p13.12	#N/A	#N/A	#N/A	22344
RBPJ	Tu/AutoAg	RAP1B																	TACSTD2	1p32.1	#N/A	#N/A	#N/A	12670
MED22		FAM84A																	PDE4DIP	1q21.2	69	#N/A	#N/A	324
LRFN1		EFCAB13																	CCNL2	1p36.33	#N/A	#N/A	#N/A	20779
EPS8L2		PTGS2																https://pubmed.ncbi.nlm.nih.gov/10750667/	LDHA	11p15.1	#N/A	#N/A	#N/A	6142
TP73		LGALS9																	ALB	4q13.3	#N/A	#N/A	#N/A	7430
UGP2		LGALS1	Tu/AutoAg																FBF1	17q25.1	#N/A	#N/A	#N/A	19968
HDGFL1		LGALS8	Tu/AutoAg																HSP90AA1	14q32.31	#N/A	#N/A	97	331
RHOBTB1		PMEPA1																	SEC63	6q21	#N/A	#N/A	#N/A	15299
ALDH4A1		TANK																	RIDA	8q22.2	#N/A	#N/A	#N/A	#N/A
TBC1D9B		PAG1																	LRRFIP1	2q37.3	#N/A	#N/A	#N/A	1856
RBPJ	Tu/AutoAg	ND																	RPS27	1q21.3	#N/A	#N/A	#N/A	13129
GMPS		C8orf37																	RGN	Xp11.3	#N/A	#N/A	#N/A	14730
GFOD1		IFT20																	MAMLD1	Xq28	#N/A	#N/A	#N/A	#N/A
MUSTN1		CAMP																	KTN1	14q22.3	#N/A	#N/A	#N/A	22639
MAGEC2	CT Ag	FAM84A																	UACA	15q23	#N/A	#N/A	#N/A	23784
HMBS		R3HDM2																	ATP5F1B	12q13.3	#N/A	#N/A	#N/A	#N/A
HSF2		AK2																	RPL15	3p24.2	#N/A	#N/A	#N/A	8731
ND		XRCC1																	APOC3	11q23.3	#N/A	#N/A	#N/A	14886
SEC24D		TEX264																	GALT	9p13.3	#N/A	#N/A	#N/A	10614
EME1		C14orf37																	POLD2	7p13	#N/A	#N/A	#N/A	1009
KDM3A		ZNRD1																	MT-ND4	mitochondria	#N/A	#N/A	#N/A	#N/A
NFS1		PXDC1																https://www.pnas.org/doi/pdf/10.1073/pnas.0437972100	TPX2	20q11.21	#N/A	#N/A	#N/A	#N/A
HBx		hMDM2																	MAGEC2	Xq27.2	24	#N/A	#N/A	129
C14orf37		SPAG7	Tu/AutoAg																TFDP3	Xq26.2	#N/A	#N/A	#N/A	#N/A
IRF2BP2		CHAMP1																	CHP2	16p12.2	#N/A	#N/A	#N/A	17088
PDE4DIP	Tu/AutoAg	LGALS8	Tu/AutoAg																EIF2D	1q32.1	#N/A	#N/A	#N/A	9567
KIZ		HBx																	PHF20	20q11.22-q11.23	#N/A	#N/A	#N/A	18090
ITGB1BP2		CCSAP																	C9orf78	9q34.11	#N/A	#N/A	#N/A	3352
KLK11		UGP2																	ECI2	6p25.2	#N/A	#N/A	#N/A	8376
DYNAP		RAB34																	UTP6	17q11.2	#N/A	#N/A	#N/A	8077
BTBD8		MTUS1																	PSD3	8p22	#N/A	#N/A	#N/A	13397
DDX53	CT Ag	TAF10																	TMEM176A	7q36.1	#N/A	#N/A	#N/A	15442
DLG4		WDR54																	ZC4H2	Xq11.2	#N/A	#N/A	#N/A	1959
TAX1BP3		DDX1																	TGS1	8q12.1	#N/A	#N/A	#N/A	25744
PCED1A	Tu/AutoAg	BAIAP2L2																	TP53	17p13.1	#N/A	#N/A	#N/A	571
WARS2		TBC1D13																	MYC	8q24.21	#N/A	#N/A	#N/A	4882
SATB1		TTC32																	RALA	7p14.1	#N/A	#N/A	#N/A	901
PPIL3		ZG16B																https://pubmed.ncbi.nlm.nih.gov/22941507/	UBQLN3	11p15.4	#N/A	#N/A	#N/A	2362
ORAI3		SORBS1																	AKAP3	12p13.32	#N/A	#N/A	#N/A	#N/A
ETS1		CASC4																	SPANXA2	Xq27.2	#N/A	#N/A	#N/A	#N/A
PFKM		UBL7	Tu/AutoAg																FBXO39	17p13.1	#N/A	#N/A	#N/A	8802
FAM131C		LGALS1	Tu/AutoAg															https://www.sciencedirect.com/science/article/pii/S030438350900130X?via%3Dihub	MTNAP1	17q25.1	#N/A	#N/A	#N/A	#N/A
SPN		KIAA0586																	DDX41	5q35.3	#N/A	#N/A	#N/A	18559
PRKCZ		AGPAT4																	RPS5	19q13.43	#N/A	#N/A	#N/A	19876
PAG1		RCBTB1																	TOMM20	1q42.3	#N/A	#N/A	#N/A	8204
SSB		MUSTN1																	DARS1	2q21.3	#N/A	#N/A	#N/A	#N/A
HDGF		ASNA1																	CYB5A	18q22.3	#N/A	#N/A	#N/A	9641
NRG3		BCAR1																	PHYHIPL	10q21.1	#N/A	#N/A	#N/A	2554
MUC15		RBPJ	Tu/AutoAg																SEC13	3p25.3	#N/A	#N/A	#N/A	988
WBP2		SPG20																	ACTG1	17q25.3	#N/A	#N/A	#N/A	24963
NR4A1		ITCH																	ALAS1	3p21.2	#N/A	#N/A	#N/A	13073
PPA1		CRCP																	CIAO1	2q11.2	#N/A	#N/A	#N/A	1154
RCBTB1		ECE1																	SMOC1	14q24.1	#N/A	#N/A	#N/A	18978
LDLRAD4		SIAH2																	RPS11	19q13.3	#N/A	#N/A	#N/A	6754
PMEPA1		MAP9																	RPS28	19p13.2	#N/A	#N/A	#N/A	4992
TMEM185B		RAB11FIP1																	EEF1A1	6q13	#N/A	#N/A	#N/A	20739
LARP4B		PTGS2																	H2AZ1	4q23	#N/A	#N/A	#N/A	#N/A
ST6GALNAC6		GLS2																	ZMIZ1	10q22.3	#N/A	#N/A	#N/A	23970
WDR55		SPN																	RMRP	9p13.3	#N/A	#N/A	#N/A	#N/A
KLHDC8A		NPHP1																	KMT2C	7q36.1	#N/A	#N/A	#N/A	#N/A
GSAP		RAP1B																	RPLP1	15q23	#N/A	#N/A	#N/A	23438
TGIF2LX		STARD7																	PPP2CB	8p12	#N/A	#N/A	#N/A	8773
PRMT6		EIF4EBP1																	PGAP6	16p13.3	#N/A	#N/A	#N/A	#N/A
C11orf84		METTL21C																	EIF4A1	17p13.1	#N/A	#N/A	#N/A	3443
PAGE2	CT Ag	LGALS9																	RPS8	1p34.1	#N/A	#N/A	#N/A	18444
PAGE5	CT Ag	UBE2R2																	ELP2	18q12.2	#N/A	#N/A	#N/A	22787
CTAG1A	CT Ag	IRAK4	Tu/AutoAg																PDK2	17q21.33	#N/A	#N/A	#N/A	6563
UBQLN2		LYSMD4																	KRT23	17q21.2	#N/A	#N/A	#N/A	11233
UBQLN1	Tu/AutoAg	MED22																	AHSG	3q27.3	#N/A	#N/A	#N/A	4202
ETV2		LRFN1																	AHSA1	14q24.3	#N/A	#N/A	#N/A	3345
ZBTB47		PCNP																	SELENOP	5p12	#N/A	#N/A	#N/A	#N/A
WIPF1		EPS8L2																	SPP1	4q22.1	#N/A	#N/A	#N/A	2661
UBQLN4		USP15																	RPL17	18q21.1	#N/A	#N/A	#N/A	9848
FAM84A		TP73																	FTL	19q13.33	#N/A	#N/A	#N/A	1505
Rb1		RASGEF1C																https://analyticalsciencejournals.onlinelibrary.wiley.com/doi/epdf/10.1002/pmic.200500346	HSPA1A	6p21.33	#N/A	#N/A	#N/A	7975
RBPJ	Tu/AutoAg																		PRDX1	1p34.1	#N/A	#N/A	#N/A	4580
BRD9	Tu/AutoAg																		SOD2	6q25.3	#N/A	#N/A	#N/A	8799
GTSF1L																		https://www.ncbi.nlm.nih.gov/pmc/articles/PMC2361901/	CFH	1q31.3	#N/A	#N/A	#N/A	18465
HBx																			CFB	6p21.33	#N/A	#N/A	#N/A	13984
GFOD1																			SERPINA1	14q32.13	#N/A	#N/A	#N/A	12649
MUC15																			C5	9q33.2	#N/A	#N/A	#N/A	#N/A
ND																			BAZ2B	2q24.2	#N/A	#N/A	#N/A	16704
TMEM185B																			HDAC2	6q21	#N/A	#N/A	#N/A	#N/A
SCL-70																			U2SURP	3q23	#N/A	#N/A	#N/A	12612
LDLRAD4																			SCAF11	12q12	#N/A	#N/A	#N/A	21246
GSAP																			RBM39	20q11.22	#N/A	#N/A	#N/A	5052
ECE1																			SNX9	6q25.3	#N/A	#N/A	#N/A	731
TNFSF15																			RPS8	1p34.1	#N/A	#N/A	#N/A	18444
ENO2																			CDC37	19p13.2	#N/A	#N/A	#N/A	2611
NFS1																			HSP90AA1	14q32.31	#N/A	#N/A	97	331
RCBTB1																			PSMD1	2q37.1	#N/A	#N/A	#N/A	#N/A
BTBD8																			ATP5MC2	12q13.13	#N/A	#N/A	#N/A	#N/A
ENPP3																			PSMA7	20q13.33	#N/A	#N/A	#N/A	24813
ST6GALNAC6																			SPRY2	13q31.1	#N/A	#N/A	#N/A	21424
TPRX1																			LIMS1	2q12.3	#N/A	#N/A	#N/A	559
TMPRSS6																			MIF	22q11.23	#N/A	#N/A	#N/A	1946
MAP2																			LGALS8	1q43	#N/A	101	#N/A	251
ANXA11																			LGALS4	19q13.2	#N/A	#N/A	#N/A	1083
CTAG2	CT Ag																		PIBF1	13q21.33-q22.1	#N/A	#N/A	#N/A	3977
SORBS3																			TAGLN2	1q23.2	#N/A	#N/A	#N/A	4178
CNKSR1																			ANKRD28	3p25.1	#N/A	#N/A	#N/A	22783
MAB21L1																			ANKRD36	2q11.2	#N/A	#N/A	#N/A	14635
SEC24D																			PHF20	20q11.22-q11.23	#N/A	#N/A	#N/A	18090
NPRL2																			PLEKHA8	7p14.3	80	#N/A	#N/A	383
PXDC1																			GIMAP4	7q36.1	#N/A	#N/A	#N/A	3763
WARS2																			DDX53	Xp22.11	2	#N/A	#N/A	29
SYCE2																		https://acsjournals.onlinelibrary.wiley.com/doi/10.1002/cncr.11374	PSMC3	11p11.2	#N/A	#N/A	#N/A	1445
																			EIF6	20q11.22	#N/A	#N/A	#N/A	5089
																			RPL30	8q22.2	#N/A	#N/A	#N/A	16197
																			DR1	1p22.1	#N/A	#N/A	#N/A	18380
																			RARRES2	7q36.1	#N/A	#N/A	#N/A	13089
																			JUP	17q21.2	#N/A	#N/A	#N/A	13818
																			TAGLN2	1q23.2	#N/A	#N/A	#N/A	4178
																			ACVR2B	3p22.2	#N/A	#N/A	33	4768
																			REEP6	19p13.3	#N/A	#N/A	#N/A	3748
																			HSP90AA1	14q32.31	#N/A	#N/A	97	331
																			SLC25A1	22q11.21	#N/A	#N/A	#N/A	12483
																			KIF27	9q21.32	#N/A	#N/A	#N/A	#N/A
																			CDKN1C	11p15.4	#N/A	#N/A	#N/A	#N/A
																			HSPA9	5q31.2	#N/A	#N/A	#N/A	24140
																			ROCK1	18q11.1	#N/A	#N/A	#N/A	#N/A
																			SART1	11q13.1	#N/A	#N/A	#N/A	12133
																			SPDL1	5q35.1	#N/A	#N/A	#N/A	983
																			NUPR1	16p11.2	#N/A	#N/A	#N/A	16271
																			USP47	11p15.3	#N/A	#N/A	#N/A	1122
																			HES1	3q29	#N/A	#N/A	#N/A	15032
																			GATD3	21q22.3	#N/A	#N/A	#N/A	#N/A
																			SLC26A6	3p21.31	#N/A	#N/A	#N/A	7165
																			TBL1XR1	3q26.32	#N/A	#N/A	#N/A	24580
																			EXOC7	17q25.1	#N/A	#N/A	#N/A	960
																			ZNF281	1q32.1	#N/A	#N/A	#N/A	3391
																			RTRAF	14q22.1	#N/A	#N/A	#N/A	#N/A
																			ACBD6	1q25.2-q25.3	#N/A	#N/A	#N/A	3805
																			CBLL2	Xp22.11	#N/A	#N/A	#N/A	#N/A
																		https://tcia.at/expression	ZNF165	6p22.1	#N/A	#N/A	#N/A	9673
																			XAGE5	Xp11.22	#N/A	#N/A	#N/A	#N/A
																			XAGE3	Xp11.22	#N/A	#N/A	#N/A	2589
																			XAGE2	Xp11.22	#N/A	#N/A	#N/A	2184
																			XAGE1B	Xp11.22	#N/A	#N/A	#N/A	#N/A
																			VENTXP1	Xp21.3	#N/A	#N/A	#N/A	#N/A
																			TULP2	19q13.33	#N/A	#N/A	#N/A	17842
																			TTK	6q14.1	#N/A	#N/A	#N/A	16700
																			TSSK6	19p13.11	#N/A	#N/A	#N/A	21874
																			TSPY3	Yp11.2	#N/A	#N/A	#N/A	1615
																			TSPY2	Yp11.2	#N/A	#N/A	#N/A	25456
																			TSGA10	2q11.2	#N/A	#N/A	#N/A	8219
																			TPTE	21p11.2	#N/A	#N/A	#N/A	16211
																			TPPP2	14q11.2	#N/A	#N/A	#N/A	16051
																			TMPRSS12	12q13.12	#N/A	#N/A	#N/A	15319
																			TMEM108	3q22.1	#N/A	#N/A	#N/A	14985
																			TMEFF2	2q32.3	#N/A	#N/A	#N/A	#N/A
																			TMEFF1	9q31.1	#N/A	#N/A	#N/A	13362
																			SPMAP2	19p13.3	#N/A	#N/A	#N/A	#N/A
																			TFDP3	Xq26.2	#N/A	#N/A	#N/A	#N/A
																			TEX15	8p12	#N/A	#N/A	#N/A	#N/A
																			TEX14	17q22	#N/A	#N/A	#N/A	15809
																			TEX101	19q13.31	#N/A	#N/A	#N/A	12171
																			TEKT5	16p13.13	#N/A	#N/A	#N/A	3339
																			TDRD6	6p12.3	#N/A	#N/A	#N/A	#N/A
																			TDRD1	10q25.3	#N/A	#N/A	#N/A	16933
																			TAF7L	Xq22.1	#N/A	#N/A	#N/A	14927
																			SYCP1	1p13.2	#N/A	#N/A	#N/A	#N/A
																			SYCE1	10q26.3	#N/A	#N/A	#N/A	1776
																			SSX7	Xp11.22	#N/A	#N/A	#N/A	#N/A
																			SSX6P	Xp11.23	#N/A	#N/A	#N/A	#N/A
																			SSX5	Xp11.23	#N/A	#N/A	#N/A	2771
																			SSX4	Xp11.23	#N/A	#N/A	#N/A	1551
																			SSX3	Xp11.23	#N/A	#N/A	#N/A	1916
																			SSX2	Xp11.22	#N/A	#N/A	#N/A	2984
																			SSX1	Xp11.23	#N/A	#N/A	#N/A	8239
																			SPO11	20q13.31	#N/A	#N/A	#N/A	24458
																			EPPIN	20q13.12	#N/A	#N/A	#N/A	794
																			SPEF2	5p13.2	#N/A	#N/A	#N/A	3153
																			SPATA19	11q25	#N/A	#N/A	#N/A	22469
																			SPANXN5	Xp11.22	#N/A	#N/A	#N/A	26053
																			SPANXN4	Xq27.3	#N/A	#N/A	#N/A	25924
																			SPANXN3	Xq27.3	#N/A	#N/A	#N/A	2144
																			SPANXN2	Xq27.3	#N/A	#N/A	#N/A	12867
																			SPANXN1	Xq27.3	#N/A	#N/A	#N/A	24521
																			SPANXD	Xq27.2	#N/A	#N/A	#N/A	15405
																			SPANXC	Xq27.2	#N/A	#N/A	#N/A	23468
																			SPANXB1	Xq27.1	#N/A	#N/A	#N/A	16182
																			SPANXA2	Xq27.2	#N/A	#N/A	#N/A	#N/A
																			SPAG9	17q21.33	#N/A	#N/A	#N/A	#N/A
																			SPAG8	9p13.3	#N/A	#N/A	102	421
																			SPAG6	10p12.2	#N/A	#N/A	#N/A	3331
																			SPAG4	20q11.22	#N/A	#N/A	#N/A	24323
																			SPAG17	1p12	#N/A	#N/A	#N/A	#N/A
																			SPAG1	8q22.2	#N/A	#N/A	#N/A	15474
																			SPACA3	17q11.2	#N/A	#N/A	#N/A	7824
																			SPA17	11q24.2	#N/A	#N/A	#N/A	1610
																			SLCO6A1	5q21.1	#N/A	#N/A	#N/A	10074
																			SEMG1	20q13.12	#N/A	#N/A	#N/A	18851
																			SAGE1	Xq26.3	#N/A	#N/A	#N/A	#N/A
																			CNOT9	2q35	#N/A	#N/A	#N/A	#N/A
																			ROPN1	3q21.1	#N/A	#N/A	#N/A	5269
																			RNF17	13q12.12	#N/A	#N/A	#N/A	6003
																			RGS22	8q22.2	#N/A	#N/A	#N/A	9661
																			RBM46	4q32.1	#N/A	#N/A	#N/A	1702
																			PTPN20	10q11.22	#N/A	39	#N/A	182
																			PRSS55	8p23.1	#N/A	#N/A	#N/A	22420
																			PRSS54	16q21	#N/A	#N/A	#N/A	25448
																			PRM2	16p13.13	#N/A	#N/A	#N/A	11908
																			PRM1	16p13.13	#N/A	#N/A	#N/A	5764
																			PRAME	22q11.22	#N/A	#N/A	#N/A	10710
																			POTEH	22q11.1	#N/A	#N/A	#N/A	9475
																			POTEG	14q11.2	88	#N/A	#N/A	256
																			POTEE	2q21.1	#N/A	#N/A	#N/A	1986
																			POTED	21q11.2	#N/A	#N/A	#N/A	1030
																			POTEC	18p11.21	#N/A	#N/A	#N/A	#N/A
																			POTEB	15q11.2	49	#N/A	#N/A	130
																			POTEA	8p11.1	#N/A	#N/A	#N/A	14692
																			PLAC1	Xq26.3	#N/A	#N/A	#N/A	6802
																			PIWIL2	8p21.3	#N/A	#N/A	#N/A	14656
																			PIWIL1	12q24.33	#N/A	#N/A	#N/A	#N/A
																			PBK	8p21.1	#N/A	#N/A	#N/A	3346
																			PASD1	Xq28	#N/A	#N/A	#N/A	10858
																			PAGE5	Xp11.21	#N/A	#N/A	12	203
																			PAGE4	Xp11.23	#N/A	#N/A	#N/A	3966
																			PAGE3	Xp11.21	#N/A	#N/A	#N/A	#N/A
																			PAGE2B	Xp11.21	#N/A	#N/A	#N/A	3909
																			PAGE2	Xp11.21	#N/A	#N/A	34	427
																			PAGE1	Xp11.23	46	#N/A	#N/A	71
																			OTOA	16p12.2	#N/A	#N/A	#N/A	14889
																			OIP5	15q15.1	#N/A	#N/A	#N/A	4287
																			ODF4	17p13.1	#N/A	#N/A	#N/A	17951
																			CIMAP1A	11p15.5	#N/A	#N/A	#N/A	#N/A
																			ODF2	9q34.11	#N/A	#N/A	#N/A	7327
																			ODF1	8q22.3	#N/A	#N/A	#N/A	19028
																			NXF2B	Xq22.1	#N/A	#N/A	#N/A	#N/A
																			NXF2	Xq22.1	#N/A	#N/A	#N/A	19025
																			NUF2	1q23.3	#N/A	#N/A	#N/A	18241
																			NR6A1	9q33.3	#N/A	#N/A	#N/A	7832
																			NOL4	18q12.1	#N/A	#N/A	#N/A	3965
																			NLRP4	19q13.43	#N/A	#N/A	#N/A	#N/A
																			MPP1	Xq28	#N/A	#N/A	#N/A	13570
																			KIF20B	10q23.31	#N/A	#N/A	#N/A	20735
																			MORC1	3q13.13	#N/A	#N/A	#N/A	#N/A
																			MAGEC3	Xq27.2	#N/A	#N/A	#N/A	23873
																			MAGEC2	Xq27.2	24	#N/A	#N/A	129
																			MAGEC1	Xq27.2	#N/A	#N/A	#N/A	#N/A
																			MAGEB6	Xp21.3	#N/A	#N/A	#N/A	3914
																			MAGEB4	Xp21.2	#N/A	#N/A	#N/A	12760
																			MAGEB3	Xp21.2	#N/A	#N/A	#N/A	11237
																			MAGEB2	Xp21.2	#N/A	#N/A	#N/A	16270
																			MAGEB1	Xp21.2	#N/A	#N/A	#N/A	20873
																			MAGEA9B	Xq28	#N/A	#N/A	#N/A	#N/A
																			MAGEA8	Xq28	#N/A	#N/A	#N/A	580
																			MAGEA6	Xq28	#N/A	#N/A	#N/A	1746
																			MAGEA5P	Xq28	#N/A	#N/A	#N/A	#N/A
																			MAGEA4	Xq28	#N/A	#N/A	#N/A	3727
																			MAGEA3	Xq28	#N/A	#N/A	#N/A	4583
																			MAGEA2	Xq28	#N/A	#N/A	#N/A	4651
																			MAGEA2B	Xq28	#N/A	#N/A	#N/A	#N/A
																			MAGEA12	Xq28	#N/A	#N/A	#N/A	3955
																			MAGEA11	Xq28	#N/A	#N/A	#N/A	4211
																			MAGEA10	Xq28	#N/A	#N/A	#N/A	20217
																			MAGEA1	Xq28	#N/A	#N/A	#N/A	2752
																			MAEL	1q24.1	#N/A	#N/A	#N/A	18162
																			LY6K	8q24.3	#N/A	#N/A	#N/A	20296
																			LUZP4	Xq23	#N/A	#N/A	#N/A	#N/A
																			LIPI	21q11.2	#N/A	#N/A	#N/A	10314
																			LEMD1	1q32.1	#N/A	#N/A	#N/A	13887
																			LDHC	11p15.1	#N/A	#N/A	#N/A	11733
																			BLTP2	17q11.2	#N/A	#N/A	#N/A	#N/A
																			KDM5B	1q32.1	#N/A	#N/A	#N/A	#N/A
																			IGSF11	3q13.32	#N/A	#N/A	#N/A	14145
																			IGF2BP3	7p15.3	#N/A	#N/A	#N/A	16888
																			HSPB9	17q21.2	#N/A	#N/A	#N/A	9927
																			HORMAD2	22q12.2	#N/A	#N/A	#N/A	19798
																			HORMAD1	1q21.3	#N/A	#N/A	#N/A	26266
																			HEMGN	9q22.33	#N/A	#N/A	#N/A	2558
																			GPATCH2	1q41	#N/A	#N/A	#N/A	16903
																			GPAT2	2q11.2	#N/A	#N/A	#N/A	#N/A
																			GAGE8	Xp11 not on reference assembly	#N/A	#N/A	#N/A	#N/A
																			GAGE2E	Xp11.23	#N/A	#N/A	#N/A	#N/A
																			GAGE2D	Xp11.23 not on reference assembly	32	#N/A	#N/A	87
																			GAGE4	Xp11.4-p11.2 not on reference assembly	33	#N/A	#N/A	116
																			GAGE2A	Xp11.23	27	#N/A	#N/A	69
																			GAGE13	Xp11.23	#N/A	#N/A	#N/A	#N/A
																			GAGE12J	Xp11.23	#N/A	#N/A	#N/A	#N/A
																			GAGE12F	Xp11.23	#N/A	#N/A	#N/A	#N/A
																			GAGE12D	Xp11.23	#N/A	#N/A	#N/A	#N/A
																			GAGE1	Xp11.23	#N/A	#N/A	#N/A	3175
																			FTHL17	Xp21.2	#N/A	#N/A	#N/A	#N/A
																			FMR1NB	Xq27.3-q28	#N/A	#N/A	#N/A	21706
																			FBXO39	17p13.1	#N/A	#N/A	#N/A	8802
																			FATE1	Xq28	#N/A	#N/A	#N/A	12039
																			TENT5D	Xq21.1	#N/A	#N/A	#N/A	#N/A
																			FAM133A	Xq21.32	#N/A	#N/A	#N/A	24375
																			ELOVL4	6q14.1	#N/A	#N/A	#N/A	11490
																			DSCR8	21q22.13	#N/A	#N/A	#N/A	10217
																			DPPA2	3q13.13	#N/A	#N/A	#N/A	24960
																			DNAJB8	3q21.3	#N/A	#N/A	#N/A	3608
																			DMRT1	9p24.3	#N/A	#N/A	#N/A	4165
																			DKKL1	19q13.33	#N/A	#N/A	#N/A	15076
																			DDX53	Xp22.11	2	#N/A	#N/A	29
																			DDX43	6q13	#N/A	#N/A	#N/A	6477
																			DCAF12	9p13.3	#N/A	#N/A	#N/A	15547
																			CT55	Xq26.3	#N/A	#N/A	#N/A	2044
																			CTNNA2	2p12	#N/A	#N/A	#N/A	1161
																			CTCFL	20q13.31	#N/A	#N/A	#N/A	20146
																			MIA2	14q13.2	#N/A	#N/A	#N/A	11699
																			CTAGE1	18q11.2	#N/A	#N/A	#N/A	9755
																			CTAG2	Xq28	101	#N/A	#N/A	366
																			CTAG1B	Xq28	#N/A	#N/A	#N/A	#N/A
																			CT47B1	Xq24	#N/A	#N/A	#N/A	#N/A
																			CT47A9	Xq24	#N/A	#N/A	#N/A	#N/A
																			CT47A7	Xq24	#N/A	#N/A	#N/A	#N/A
																			CT47A6	Xq24	#N/A	#N/A	#N/A	#N/A
																			CT47A2	Xq24	#N/A	#N/A	#N/A	#N/A
																			CT47A11	Xq24	#N/A	#N/A	#N/A	#N/A
																			CT47A10	Xq24	#N/A	#N/A	#N/A	#N/A
																			CT47A1	Xq24	#N/A	#N/A	#N/A	3615
																			CT45A6	Xq26.3	#N/A	#N/A	#N/A	#N/A
																			CT45A5	Xq26.3	#N/A	#N/A	#N/A	#N/A
																			CT45A3	Xq26.3	#N/A	#N/A	#N/A	4650
																			CT45A3	Xq26.3	#N/A	#N/A	#N/A	4650
																			CT45A2	Xq26.3	#N/A	#N/A	#N/A	#N/A
																			CT45A1	Xq26.3	#N/A	#N/A	#N/A	10401
																			CSAG2	Xq28	#N/A	#N/A	#N/A	11471
																			CSAG1	Xq28	#N/A	#N/A	#N/A	8183
																			CRISP2	6p12.3	#N/A	#N/A	#N/A	12841
																			CPXCR1	Xq21.31	#N/A	#N/A	#N/A	21359
																			COX6B2	19q13.42	#N/A	#N/A	#N/A	6302
																			CEP55	10q23.33	#N/A	#N/A	#N/A	18280
																			CEP290	12q21.32	#N/A	#N/A	18	15164
																			CCNA1	13q13.3	#N/A	#N/A	#N/A	24767
																			CCDC83	11q14.1-q14.2	#N/A	#N/A	#N/A	7422
																			CCDC62	12q24.31	#N/A	#N/A	#N/A	#N/A
																			IHO1	3p21.31	#N/A	#N/A	#N/A	#N/A
																			CCDC33	15q24.1	#N/A	#N/A	#N/A	#N/A
																			CCDC110	4q35.1	#N/A	#N/A	#N/A	19403
																			KNL1	15q15.1	#N/A	#N/A	#N/A	#N/A
																			CALR3	19p13.11	#N/A	#N/A	#N/A	10893
																			CAGE1	6p24.3	#N/A	#N/A	#N/A	19355
																			CABYR	18q11.2	#N/A	#N/A	#N/A	5217
																			ANKRD30BP2	21q11.2	#N/A	#N/A	#N/A	#N/A
																			REC114	15q24.1	#N/A	#N/A	#N/A	#N/A
																			BRDT	1p22.1	#N/A	#N/A	#N/A	13680
																			BRDT	1p22.1	#N/A	#N/A	#N/A	13680
																			BAGE2	21p11.2	#N/A	#N/A	#N/A	24470
																			BAGE	21p11.1 not on reference assembly	#N/A	#N/A	#N/A	11311
																			ATAD2	8q24.13	#N/A	#N/A	#N/A	19321
																			ARX	Xp21.3	#N/A	#N/A	#N/A	18049
																			ARMC3	10p12.2	#N/A	#N/A	#N/A	#N/A
																			ANKRD45	1q25.1	#N/A	#N/A	#N/A	1200
																			AKAP4	Xp11.22	#N/A	#N/A	#N/A	#N/A
																			AKAP3	12p13.32	#N/A	#N/A	#N/A	#N/A
																			ADAM29	4q34.1	#N/A	#N/A	#N/A	15185
																			ADAM2	8p11.22	#N/A	#N/A	#N/A	5478
																			ACTL8	1p36.13	#N/A	#N/A	#N/A	12246
																			ACRBP	12p13.31	#N/A	#N/A	#N/A	25020
																		https://d1wqtxts1xzle7.cloudfront.net/47681894/Identification_of_cancertestis_genes_by_20160731-14642-1l9a5gr-libre.pdf?1470018580=&response-content-disposition=inline%3B+filename%3DIdentification_of_cancer_testis_genes_by.pdf&Expires=1729028571&Signature=BcGlCSaJWFM~FsPpGWz-ITR771JKFthGguukD5E~8hl~vUoYZTIsaeOZLro6bFpKvfNClkMSJB1VKOdEEI1V4sfspogm3F13kDS47vTc~cDy~3lZI5qH74kHq6yWtMHxl~kndaOac7zx18w…	CST9L	20p11.21	#N/A	#N/A	#N/A	15017
																			RFX4	12q23.3	#N/A	#N/A	#N/A	7459
																			LIPI	21q11.2	#N/A	#N/A	#N/A	10314
																			ADAM2	8p11.22	#N/A	#N/A	#N/A	5478
																			CCDC62	12q24.31	#N/A	#N/A	#N/A	#N/A
																			DNAAF6	Xq22.3	#N/A	#N/A	#N/A	#N/A
																			PAGE5	Xp11.21	#N/A	#N/A	12	203
																			UBQLN3	11p15.4	#N/A	#N/A	#N/A	2362
																		https://aacrjournals.org/clincancerres/article/14/4/1080/73379/Identification-of-Cystatin-B-as-a-Potential-Serum	EIF3H	8q23.3-q24.11	#N/A	#N/A	#N/A	23209
																			UBD	6p22.1	#N/A	#N/A	#N/A	22648
																			PSMD6		#N/A	#N/A	#N/A	#N/A
																			GRAMD1C	3q13.31	#N/A	#N/A	#N/A	15028
																			PSORS1C1	6p21.33	#N/A	#N/A	#N/A	#N/A
																			SPAG7	12q13.11	#N/A	82	#N/A	141
																			UBFD1	16p12.2	#N/A	#N/A	#N/A	20907
																			SPARC	5q33.1	#N/A	#N/A	#N/A	8086
																			PRKAG1	12q13.12	#N/A	#N/A	#N/A	4163
																			DDIT4	10q22.1	#N/A	#N/A	#N/A	3213
																			NDFIP2	13q31.1	#N/A	#N/A	#N/A	13411
																			FUS	16p11.2	#N/A	#N/A	#N/A	7802
																			PIP4K2A	10p12.2	#N/A	#N/A	#N/A	5611
																			CSTB	21q22.3	#N/A	#N/A	#N/A	11960
																			TUBB	6p21.33	#N/A	#N/A	#N/A	8462
																			EIF4B	12q13.13	#N/A	64	#N/A	99
																			CCDC62	12q24.31	#N/A	#N/A	#N/A	#N/A
																			ACAN	15q26.1	#N/A	#N/A	#N/A	3866
																			RAN	12q24.33	#N/A	#N/A	#N/A	5458
																		https://www.genecards.org/Search/Keyword?queryString=NY-SAR-	PDZD8	10q25.3-q26.11	#N/A	#N/A	#N/A	20272
																			CCDC18	1p22.1	#N/A	#N/A	#N/A	20194
																			DNAAF6	Xq22.3	#N/A	#N/A	#N/A	#N/A
																			PALLD	4q32.3	#N/A	#N/A	#N/A	#N/A
																			ARHGAP24	4q21.23-q21.3	#N/A	#N/A	#N/A	7364
																			CALCOCO1	12q13.13	#N/A	#N/A	#N/A	11150
																			MEAF6	1p34.3	#N/A	#N/A	#N/A	20237
																			NRIP3	11p15.4	#N/A	#N/A	#N/A	23847
																			INTS13	12p11.23	#N/A	#N/A	#N/A	#N/A
																			ACTR5	20q11.23	#N/A	#N/A	#N/A	#N/A
																			HAUS8	19p13.11	#N/A	#N/A	#N/A	11635
																			CCDC73	11p13	#N/A	#N/A	#N/A	25415
																			PRPF38B	1p13.3	#N/A	#N/A	#N/A	#N/A
																			PCED1A	20p13	34	#N/A	#N/A	229
																			BRD9	5p15.33	10	#N/A	#N/A	94
																			CAB39L	13q14.2	#N/A	#N/A	#N/A	3979
																			MTCO2P12	1p36.33	#N/A	#N/A	#N/A	#N/A
																		https://www.genecards.org/Search/Keyword?queryString=HOM-MEL-	SSX2B	Xp11.22	#N/A	#N/A	#N/A	#N/A
																			CTAG1B	Xq28	#N/A	#N/A	#N/A	#N/A
																			MAGEA3	Xq28	#N/A	#N/A	#N/A	4583
																			MAGEA4	Xq28	#N/A	#N/A	#N/A	3727
																			SSX3	Xp11.23	#N/A	#N/A	#N/A	1916
																			BRDT	1p22.1	#N/A	#N/A	#N/A	13680
																			BRDT	1p22.1	#N/A	#N/A	#N/A	13680
																			SYCP1	1p13.2	#N/A	#N/A	#N/A	#N/A
																			SSX5	Xp11.23	#N/A	#N/A	#N/A	2771
																			SSX4	Xp11.23	#N/A	#N/A	#N/A	1551
																			MAGEA1	Xq28	#N/A	#N/A	#N/A	2752
																			LUZP4	Xq23	#N/A	#N/A	#N/A	#N/A
																			SSX4B	Xp11.23	#N/A	#N/A	#N/A	#N/A
																			CTAG1A	Xq28	7	#N/A	#N/A	4
																			BRD2	6p21.32	#N/A	#N/A	#N/A	18795
																			SSX1	Xp11.23	#N/A	#N/A	#N/A	8239
																			CTAG2	Xq28	101	#N/A	#N/A	366
																			PAGE4	Xp11.23	#N/A	#N/A	#N/A	3966
																			BAGE	21p11.1 not on reference assembly	#N/A	#N/A	#N/A	11311
																		https://pubmed.ncbi.nlm.nih.gov/17409457/	UBQLN1	9q21.32	14	#N/A	#N/A	15
																		https://jhoonline.biomedcentral.com/articles/10.1186/s13045-020-00918-x	CIAPIN1	16q21	#N/A	#N/A	#N/A	1265
																			EGFR	7p11.2	#N/A	#N/A	#N/A	7530
																			MAS1	6q25.3	#N/A	#N/A	#N/A	17171
																			PMPCB	7q22.1	#N/A	#N/A	#N/A	13772
																			SLC44A3	1p21.3	#N/A	#N/A	#N/A	8985
																			ASAH1	8p22	#N/A	#N/A	#N/A	17440
																			UBL7	15q24.1	#N/A	54	#N/A	328
																			ZNF428	19q13.31	50	#N/A	#N/A	301
																		https://www.genecards.org/Search/Keyword?queryString=cancer%2Ftestis&pageSize=25000&startPage=0	CTAG1B	Xq28	#N/A	#N/A	#N/A	#N/A
																			CT45A5	Xq26.3	#N/A	#N/A	#N/A	#N/A
																			CTAG2	Xq28	101	#N/A	#N/A	366
																			CT45A2	Xq26.3	#N/A	#N/A	#N/A	#N/A
																			CT45A6	Xq26.3	#N/A	#N/A	#N/A	#N/A
																			CT45A3	Xq26.3	#N/A	#N/A	#N/A	4650
																			CT45A7	Xq26.3	#N/A	#N/A	#N/A	#N/A
																			CT47A1	Xq24	#N/A	#N/A	#N/A	3615
																			CT47A11	Xq24	#N/A	#N/A	#N/A	#N/A
																			CT47A2	Xq24	#N/A	#N/A	#N/A	#N/A
																			CT47A6	Xq24	#N/A	#N/A	#N/A	#N/A
																			CT47A3	Xq24	#N/A	#N/A	#N/A	#N/A
																			CT47A7	Xq24	#N/A	#N/A	#N/A	#N/A
																			CT47A8	Xq24	#N/A	#N/A	#N/A	#N/A
																			CT47A9	Xq24	#N/A	#N/A	#N/A	#N/A
																			CT47A4	Xq24	#N/A	#N/A	#N/A	#N/A
																			CT45A1	Xq26.3	#N/A	#N/A	#N/A	10401
																			CT47B1	Xq24	#N/A	#N/A	#N/A	#N/A
																			CT45A8	Xq26.3	#N/A	#N/A	#N/A	#N/A
																			CT45A9	Xq26.3	#N/A	#N/A	#N/A	#N/A
																			CT47A12	Xq24	#N/A	#N/A	#N/A	#N/A
																			CT45A10	Xq26.3	#N/A	#N/A	#N/A	22346
																			CTAG1A	Xq28	7	#N/A	#N/A	4
																			CT47A10	Xq24	#N/A	#N/A	#N/A	#N/A
																			CT47A5	Xq24	#N/A	#N/A	#N/A	#N/A
																			CT55	Xq26.3	#N/A	#N/A	#N/A	2044
																			CT62	15q23	#N/A	#N/A	#N/A	#N/A
																			CT83	Xq23	#N/A	#N/A	#N/A	9529
																			CT47C1	Xq24	#N/A	#N/A	#N/A	#N/A
																			CT69	6q23.2	#N/A	#N/A	#N/A	#N/A
																			CT75	2q36.1	#N/A	#N/A	#N/A	#N/A
																			CT66	7q11.22	#N/A	#N/A	#N/A	#N/A
																			CT70	9q31.1	#N/A	#N/A	#N/A	#N/A
																			CT45B1P	5q21.3	#N/A	#N/A	#N/A	#N/A
																			CT45A11P	Xq26.3	#N/A	#N/A	#N/A	#N/A
																			ENSG00000278646		#N/A	#N/A	#N/A	#N/A
																			LOC650024		#N/A	#N/A	#N/A	#N/A
																			ENSG00000249068		#N/A	#N/A	#N/A	#N/A
																			LOC728470		#N/A	#N/A	#N/A	#N/A
																			LOC100506955		#N/A	#N/A	#N/A	#N/A
																			ENSG00000250625		#N/A	#N/A	#N/A	#N/A
																			XAGE1B	Xp11.22	#N/A	#N/A	#N/A	#N/A
																			XAGE1A	Xp11.22	#N/A	#N/A	#N/A	4234
																			SPANXC	Xq27.2	#N/A	#N/A	#N/A	23468
																			MAGEA4	Xq28	#N/A	#N/A	#N/A	3727
																			SPANXA1	Xq27.2	#N/A	#N/A	#N/A	12780
																			MAGEA3	Xq28	#N/A	#N/A	#N/A	4583
																			MAGEA1	Xq28	#N/A	#N/A	#N/A	2752
																			SPANXD	Xq27.2	#N/A	#N/A	#N/A	15405
																			ACRBP	12p13.31	#N/A	#N/A	#N/A	25020
																			SPANXA2	Xq27.2	#N/A	#N/A	#N/A	#N/A
																			DSCR8	21q22.13	#N/A	#N/A	#N/A	10217
																			MAGEC2	Xq27.2	24	#N/A	#N/A	129
																			XAGE3	Xp11.22	#N/A	#N/A	#N/A	2589
																			SPANXB1	Xq27.1	#N/A	#N/A	#N/A	16182
																			SSX2	Xp11.22	#N/A	#N/A	#N/A	2984
																			MAGEC1	Xq27.2	#N/A	#N/A	#N/A	#N/A
																			PAGE5	Xp11.21	#N/A	#N/A	12	203
																			CTAGE1	18q11.2	#N/A	#N/A	#N/A	9755
																			XAGE2	Xp11.22	#N/A	#N/A	#N/A	2184
																			XAGE5	Xp11.22	#N/A	#N/A	#N/A	#N/A
																			GAGE1	Xp11.23	#N/A	#N/A	#N/A	3175
																			CTCFL	20q13.31	#N/A	#N/A	#N/A	20146
																			CAGE1	6p24.3	#N/A	#N/A	#N/A	19355
																			PRAME	22q11.22	#N/A	#N/A	#N/A	10710
																			ROPN1	3q21.1	#N/A	#N/A	#N/A	5269
																			SPAG9	17q21.33	#N/A	#N/A	#N/A	#N/A
																			FATE1	Xq28	#N/A	#N/A	#N/A	12039
																			CSAG1	Xq28	#N/A	#N/A	#N/A	8183
																			BAGE	21p11.1 not on reference assembly	#N/A	#N/A	#N/A	11311
																			SPANXN4	Xq27.3	#N/A	#N/A	#N/A	25924
																			SPANXN1	Xq27.3	#N/A	#N/A	#N/A	24521
																			MAGEA10	Xq28	#N/A	#N/A	#N/A	20217
																			LUZP4	Xq23	#N/A	#N/A	#N/A	#N/A
																			LINC01194	5p15.2	#N/A	#N/A	#N/A	#N/A
																			SPA17	11q24.2	#N/A	#N/A	#N/A	1610
																			SSX1	Xp11.23	#N/A	#N/A	#N/A	8239
																			PASD1	Xq28	#N/A	#N/A	#N/A	10858
																			SYCP1	1p13.2	#N/A	#N/A	#N/A	#N/A
																			CSAG2	Xq28	#N/A	#N/A	#N/A	11471
																			BAGE2	21p11.2	#N/A	#N/A	#N/A	24470
																			BAGE3	21p11.2 not on reference assembly	#N/A	#N/A	#N/A	26208
																			BAGE5	13cen, GRCh38 novel patch	#N/A	#N/A	#N/A	7848
																			CCDC110	4q35.1	#N/A	#N/A	#N/A	19403
																			MAGEA6	Xq28	#N/A	#N/A	#N/A	1746
																			MAGEB2	Xp21.2	#N/A	#N/A	#N/A	16270
																			MAGEA12	Xq28	#N/A	#N/A	#N/A	3955
																			GAGE7	Xp11.4-p11.2 not on reference assembly	37	#N/A	#N/A	137
																			LINC01192	3q26.1	#N/A	#N/A	#N/A	#N/A
																			DDX53	Xp22.11	2	#N/A	#N/A	29
																			ODF4	17p13.1	#N/A	#N/A	#N/A	17951
																			LINC01193	15q11.2	#N/A	#N/A	#N/A	#N/A
																			GAGE5	Xp11.4-p11.2 not on reference assembly	#N/A	#N/A	#N/A	#N/A
																			GAGE8	Xp11 not on reference assembly	#N/A	#N/A	#N/A	#N/A
																			GAGE8	Xp11.23	#N/A	#N/A	#N/A	#N/A
																			GAGE8	Xp11.23 not on reference assembly	#N/A	#N/A	#N/A	#N/A
																			GAGE6	Xp11.4-p11.2 not on reference assembly	#N/A	#N/A	24	424
																			ANKRD30BP2	21q11.2	#N/A	#N/A	#N/A	#N/A
																			SSX4	Xp11.23	#N/A	#N/A	#N/A	1551
																			PAGE4	Xp11.23	#N/A	#N/A	#N/A	3966
																			MAGEA2	Xq28	#N/A	#N/A	#N/A	4651
																			MAGEA2	Xq28	#N/A	#N/A	#N/A	4651
																			MAGEA11	Xq28	#N/A	#N/A	#N/A	4211
																			MAGEA5P	Xq28	#N/A	#N/A	#N/A	#N/A
																			TTK	6q14.1	#N/A	#N/A	#N/A	16700
																			KNL1	15q15.1	#N/A	#N/A	#N/A	#N/A
																			SSX2B	Xp11.22	#N/A	#N/A	#N/A	#N/A
																			MAEL	1q24.1	#N/A	#N/A	#N/A	18162
																			TULP2	19q13.33	#N/A	#N/A	#N/A	17842
																			GAGE2A	Xp11.23	27	#N/A	#N/A	69
																			BAGE4	21p11.1 not on reference assembly	#N/A	#N/A	#N/A	8709
																			GAGE4	Xp11.4-p11.2 not on reference assembly	33	#N/A	#N/A	116
																			NXF2	Xq22.1	#N/A	#N/A	#N/A	19025
																			HORMAD1	1q21.3	#N/A	#N/A	#N/A	26266
																			ADAM2	8p11.22	#N/A	#N/A	#N/A	5478
																			FMR1NB	Xq27.3-q28	#N/A	#N/A	#N/A	21706
																			AKAP3	12p13.32	#N/A	#N/A	#N/A	#N/A
																			SPACA3	17q11.2	#N/A	#N/A	#N/A	7824
																			OIP5	15q15.1	#N/A	#N/A	#N/A	4287
																			BRDT	1p22.1	#N/A	#N/A	#N/A	13680
																			BRDT	1p22.1	#N/A	#N/A	#N/A	13680
																			KIF20B	10q23.31	#N/A	#N/A	#N/A	20735
																			SPANXN3	Xq27.3	#N/A	#N/A	#N/A	2144
																			SPANXN5	Xp11.22	#N/A	#N/A	#N/A	26053
																			SPANXN2	Xq27.3	#N/A	#N/A	#N/A	12867
																			CALR3	19p13.11	#N/A	#N/A	#N/A	10893
																			AKAP4	Xp11.22	#N/A	#N/A	#N/A	#N/A
																			SSX3	Xp11.23	#N/A	#N/A	#N/A	1916
																			CSAG3	Xq28	#N/A	#N/A	#N/A	#N/A
																			ARMC3	10p12.2	#N/A	#N/A	#N/A	#N/A
																			DDX43	6q13	#N/A	#N/A	#N/A	6477
																			KDM5B	1q32.1	#N/A	#N/A	#N/A	#N/A
																			PLAC1	Xq26.3	#N/A	#N/A	#N/A	6802
																			LIPI	21q11.2	#N/A	#N/A	#N/A	10314
																			PIWIL2	8p21.3	#N/A	#N/A	#N/A	14656
																			CABYR	18q11.2	#N/A	#N/A	#N/A	5217
																			MAGEA9	Xq28	#N/A	#N/A	#N/A	2961
																			DPPA2	3q13.13	#N/A	#N/A	#N/A	24960
																			ACTL8	1p36.13	#N/A	#N/A	#N/A	12246
																			NXF2B	Xq22.1	#N/A	#N/A	#N/A	#N/A
																			ZNF165	6p22.1	#N/A	#N/A	#N/A	9673
																			OTOA	16p12.2	#N/A	#N/A	#N/A	14889
																			CCDC62	12q24.31	#N/A	#N/A	#N/A	#N/A
																			LY6K	8q24.3	#N/A	#N/A	#N/A	20296
																			PRSS54	16q21	#N/A	#N/A	#N/A	25448
																			DCAF12	9p13.3	#N/A	#N/A	#N/A	15547
																			TENT5D	Xq21.1	#N/A	#N/A	#N/A	#N/A
																			GAGE12F	Xp11.23	#N/A	#N/A	#N/A	#N/A
																			GAGE2C	Xp11.23 not on reference assembly	#N/A	#N/A	#N/A	#N/A
																			GAGE2D	Xp11.23 not on reference assembly	32	#N/A	#N/A	87
																			GAGE12I	Xp11.23 not on reference assembly	#N/A	#N/A	#N/A	#N/A
																			GAGE2B	Xp11.23 not on reference assembly	#N/A	#N/A	#N/A	#N/A
																			LEMD1	1q32.1	#N/A	#N/A	#N/A	13887
																			SAGE1	Xq26.3	#N/A	#N/A	#N/A	#N/A
																			SSX4B	Xp11.23	#N/A	#N/A	#N/A	#N/A
																			TEX101	19q13.31	#N/A	#N/A	#N/A	12171
																			SPATA19	11q25	#N/A	#N/A	#N/A	22469
																			TFDP3	Xq26.2	#N/A	#N/A	#N/A	#N/A
																			NUF2	1q23.3	#N/A	#N/A	#N/A	18241
																			PRSS50	3p21.31	#N/A	#N/A	#N/A	7196
																			TAF7L	Xq22.1	#N/A	#N/A	#N/A	14927
																			LDHC	11p15.1	#N/A	#N/A	#N/A	11733
																			EPPIN	20q13.12	#N/A	#N/A	#N/A	794
																			MAGEA8	Xq28	#N/A	#N/A	#N/A	580
																			MAGEB1	Xp21.2	#N/A	#N/A	#N/A	20873
																			MAGEC3	Xq27.2	#N/A	#N/A	#N/A	23873
																			MAGEB6	Xp21.3	#N/A	#N/A	#N/A	3914
																			MAGEB5	Xp21.3	#N/A	#N/A	#N/A	#N/A
																			PBK	8p21.1	#N/A	#N/A	#N/A	3346
																			TDRD1	10q25.3	#N/A	#N/A	#N/A	16933
																			GPAT2	2q11.2	#N/A	#N/A	#N/A	#N/A
																			TSPY1	Yp11.2	#N/A	#N/A	#N/A	#N/A
																			COX6B2	19q13.42	#N/A	#N/A	#N/A	6302
																			RHOXF2	Xq24	#N/A	#N/A	#N/A	#N/A
																			IL13RA1	Xq24	#N/A	#N/A	#N/A	17639
																			IL13RA2	Xq23	#N/A	#N/A	#N/A	5981
																			SLCO6A1	5q21.1	#N/A	#N/A	#N/A	10074
																			CNOT9	2q35	#N/A	#N/A	#N/A	#N/A
																			DKKL1	19q13.33	#N/A	#N/A	#N/A	15076
																			NOL4	18q12.1	#N/A	#N/A	#N/A	3965
																			MAGEB4	Xp21.2	#N/A	#N/A	#N/A	12760
																			FTHL17	Xp21.2	#N/A	#N/A	#N/A	#N/A
																			HSPB9	17q21.2	#N/A	#N/A	#N/A	9927
																			GAGE12G	Xp11.23	#N/A	#N/A	#N/A	#N/A
																			CIMAP1A	11p15.5	#N/A	#N/A	#N/A	#N/A
																			POTED	21q11.2	#N/A	#N/A	#N/A	1030
																			LOC100533997		#N/A	#N/A	#N/A	#N/A
																			TSGA10	2q11.2	#N/A	#N/A	#N/A	8219
																			GPATCH2	1q41	#N/A	#N/A	#N/A	16903
																			MAGEA2B	Xq28	#N/A	#N/A	#N/A	#N/A
																			IGSF11	3q13.32	#N/A	#N/A	#N/A	14145
																			TPTE	21p11.2	#N/A	#N/A	#N/A	16211
																			SEMG1	20q13.12	#N/A	#N/A	#N/A	18851
																			CEP55	10q23.33	#N/A	#N/A	#N/A	18280
																			CCDC33	15q24.1	#N/A	#N/A	#N/A	#N/A
																			PRM1	16p13.13	#N/A	#N/A	#N/A	5764
																			SSX5	Xp11.23	#N/A	#N/A	#N/A	2771
																			SPAG4	20q11.22	#N/A	#N/A	#N/A	24323
																			TSSK6	19p13.11	#N/A	#N/A	#N/A	21874
																			BLTP2	17q11.2	#N/A	#N/A	#N/A	#N/A
																			POTEE	2q21.1	#N/A	#N/A	#N/A	1986
																			ELOVL4	6q14.1	#N/A	#N/A	#N/A	11490
																			ARX	Xp21.3	#N/A	#N/A	#N/A	18049
																			CTNNA2	2p12	#N/A	#N/A	#N/A	1161
																			IGF2BP3	7p15.3	#N/A	#N/A	#N/A	16888
																			CEP290	12q21.32	#N/A	#N/A	18	15164
																			ODF2	9q34.11	#N/A	#N/A	#N/A	7327
																			TMEFF2	2q32.3	#N/A	#N/A	#N/A	#N/A
																			TEX14	17q22	#N/A	#N/A	#N/A	15809
																			RSPH1	21q22.3	5	#N/A	#N/A	6
																			SPO11	20q13.31	#N/A	#N/A	#N/A	24458
																			SYCE1	10q26.3	#N/A	#N/A	#N/A	1776
																			TMEFF1	9q31.1	#N/A	#N/A	#N/A	13362
																			ODF1	8q22.3	#N/A	#N/A	#N/A	19028
																			CRISP2	6p12.3	#N/A	#N/A	#N/A	12841
																			SPEF2	5p13.2	#N/A	#N/A	#N/A	3153
																			PRM2	16p13.13	#N/A	#N/A	#N/A	11908
																			ADAM29	4q34.1	#N/A	#N/A	#N/A	15185
																			MORC1	3q13.13	#N/A	#N/A	#N/A	#N/A
																			NLRP4	19q13.43	#N/A	#N/A	#N/A	#N/A
																			TEX15	8p12	#N/A	#N/A	#N/A	#N/A
																			TDRD6	6p12.3	#N/A	#N/A	#N/A	#N/A
																			PNMA3	Xq28	#N/A	#N/A	#N/A	#N/A
																			RBM46	4q32.1	#N/A	#N/A	#N/A	1702
																			CPXCR1	Xq21.31	#N/A	#N/A	#N/A	21359
																			IHO1	3p21.31	#N/A	#N/A	#N/A	#N/A
																			TMEM108	3q22.1	#N/A	#N/A	#N/A	14985
																			ANKRD45	1q25.1	#N/A	#N/A	#N/A	1200
																			LYPD6B	2q23.2	#N/A	#N/A	#N/A	24972
																			MAGEB3	Xp21.2	#N/A	#N/A	#N/A	11237
																			POTEG	14q11.2	88	#N/A	#N/A	256
																			SPMAP2	19p13.3	#N/A	#N/A	#N/A	#N/A
																			FAM133A	Xq21.32	#N/A	#N/A	#N/A	24375
																			GOLGA6L2	15q11.2	#N/A	#N/A	#N/A	#N/A
																			MAGEA9B	Xq28	#N/A	#N/A	#N/A	#N/A
																			POTEH	22q11.1	#N/A	#N/A	#N/A	9475
																			POTEA	8p11.1	#N/A	#N/A	#N/A	14692
																			POTEC	18p11.21	#N/A	#N/A	#N/A	#N/A
																			EPPIN-WFDC6	20q13.12	#N/A	#N/A	#N/A	#N/A
																			POTEB	15q11.2	49	#N/A	#N/A	130
																			TSPY3	Yp11.2	#N/A	#N/A	#N/A	1615
																			TSPY10	Yp11.2	#N/A	#N/A	#N/A	#N/A
																			VENTXP1	Xp21.3	#N/A	#N/A	#N/A	#N/A
																			KCTD3	1q41	#N/A	#N/A	#N/A	11577
																			RLIM	Xq13.2	#N/A	#N/A	#N/A	16600
																			CEP83	12q22	#N/A	#N/A	#N/A	20285
																		https://www.genecards.org/Search/Keyword?queryString=NY-REN-&pageSize=200&startPage=0&sections=aliases	PRPF40A	2q23.3	#N/A	#N/A	#N/A	#N/A
																			CCDC34	11p14.1	#N/A	#N/A	#N/A	12653
																			ZSCAN21	7q22.1	#N/A	#N/A	#N/A	2121
																			CACTIN	19p13.3	#N/A	#N/A	#N/A	6999
																			FAM153A	5q35.3	#N/A	#N/A	#N/A	2155
																			BCR	22q11.23	#N/A	#N/A	#N/A	#N/A
																			EPHB2	1p36.12	#N/A	#N/A	#N/A	20681
																			HSP90AA1	14q32.31	#N/A	#N/A	97	331
																			LDHA	11p15.1	#N/A	#N/A	#N/A	6142
																			STK11	19p13.3	#N/A	#N/A	#N/A	20745
																			IRAK4	12q12	78	#N/A	#N/A	43
																			LMNA	1q22	#N/A	#N/A	#N/A	3890
																			ROCK1	18q11.1	#N/A	#N/A	#N/A	#N/A
																			UBE3A	15q11.2	#N/A	#N/A	#N/A	703
																			CTNNA1	5q31.2	#N/A	#N/A	#N/A	18395
																			RBPJ	4p15.2	18	#N/A	#N/A	59
																			CRYAB	11q23.1	#N/A	#N/A	#N/A	723
																			NCOA1	2p23.3	#N/A	#N/A	#N/A	9379
																			SUCLA2	13q14.2	#N/A	#N/A	#N/A	#N/A
																			LDHB	12p12.1	#N/A	#N/A	#N/A	5051
																			AARS1	16q22.1	#N/A	#N/A	#N/A	#N/A
																			NEK1	4q33	#N/A	#N/A	#N/A	21024
																			STX4	16p11.2	#N/A	#N/A	#N/A	13724
																			PFKFB3	10p15.1	#N/A	#N/A	#N/A	2005
																			IGBP1	Xq13.1	111	#N/A	#N/A	217
																			PPP2R5C	14q32.31	#N/A	#N/A	#N/A	15997
																			USH1C	11p15.1	#N/A	#N/A	#N/A	1598
																			ECI2	6p25.2	#N/A	#N/A	#N/A	8376
																			NEDD9	6p24.2	#N/A	#N/A	#N/A	1336
																			KIF21A	12q12	#N/A	#N/A	#N/A	#N/A
																			LIMS1	2q12.3	#N/A	#N/A	#N/A	559
																			CCT8	21q21.3	#N/A	#N/A	#N/A	1906
																			NDUFV3	21q22.3	#N/A	#N/A	#N/A	2396
																			RPLP2	11p15.5	#N/A	#N/A	#N/A	5138
																			SPECC1L	22q11.23	#N/A	#N/A	#N/A	1544
																			ST13	22q13.2	#N/A	#N/A	#N/A	#N/A
																			ZC3H14	14q31.3	#N/A	#N/A	#N/A	22143
																			BRAP	12q24.12	#N/A	#N/A	#N/A	#N/A
																			BRAP	6p21.2	#N/A	#N/A	#N/A	#N/A
																			DNAJA2	16q11.2	#N/A	#N/A	#N/A	#N/A
																			MESD	15q25.1	#N/A	#N/A	#N/A	#N/A
																			PLAAT3	11q12.3-q13.1	#N/A	#N/A	#N/A	#N/A
																			TP53BP2	1q41	#N/A	#N/A	#N/A	#N/A
																			RABEP1	17p13.2	#N/A	#N/A	#N/A	6590
																			RBM5	3p21.31	#N/A	#N/A	#N/A	23381
																			TRMT10C	3q12.3	#N/A	#N/A	#N/A	17367
																			YTHDF2	1p35.3	#N/A	#N/A	#N/A	9098
																			NUB1	7q36.1	#N/A	#N/A	#N/A	6983
																			FBXO9	6p12.1	#N/A	#N/A	#N/A	24427
																			GCC2	2q12.3	#N/A	#N/A	#N/A	#N/A
																			SCAF11	12q12	#N/A	#N/A	#N/A	21246
																			ZRSR2	Xp22.2	#N/A	#N/A	#N/A	22932
																			PHF11	13q14.2	#N/A	#N/A	#N/A	11478
																			PPP2R3B	Xp22.3 and Yp11.3	#N/A	#N/A	#N/A	3384
																			MED6	14q24.2	#N/A	#N/A	#N/A	14552
																			ANKRD13A	12q24.11	#N/A	#N/A	#N/A	3819
																			USP32	17q23.3	#N/A	#N/A	#N/A	24992
																			ZNF608	5q23.2	#N/A	#N/A	#N/A	24117
																			ZNF839	14q32.31	#N/A	#N/A	#N/A	12228
																			USH1C	11p15.1	#N/A	#N/A	#N/A	1598
																			TP53	17p13.1	#N/A	#N/A	#N/A	571
																			HDAC5	17q21.31	#N/A	#N/A	#N/A	#N/A
																		https://www.genecards.org/Search/Keyword?queryString=NY-CO-&pageSize=200&startPage=0&sections=aliases	STUB1	16p13.3	#N/A	#N/A	#N/A	2946
																			HSPH1	13q12.3	#N/A	#N/A	#N/A	25239
																			SDCCAG8	1q43-q44	#N/A	#N/A	#N/A	16518
																			EEF1D	8q24.3	#N/A	#N/A	#N/A	4548
																			CWC27	5q12.3	#N/A	#N/A	#N/A	#N/A
																			LGALS4	19q13.2	#N/A	#N/A	#N/A	1083
																			NEMF	14q21.3	#N/A	#N/A	#N/A	13646
																			TSHZ1	18q22.3	#N/A	#N/A	#N/A	4691
																			WNK2	9q22.31	#N/A	#N/A	#N/A	#N/A
																			STARD10	11q13.4	#N/A	#N/A	#N/A	7601
																			NOXA1	9q34.3	#N/A	#N/A	#N/A	4384
																			UTP14A	Xq26.1	#N/A	#N/A	#N/A	13527
																			TDRD6	6p12.3	#N/A	#N/A	#N/A	#N/A
																			ENTR1	9q34.3	#N/A	#N/A	#N/A	#N/A

## Sheet: Matrix.MEM.sig.auABs
Marker	9033430_2024-01-25_Step1_F532-B_IgG_1004_V1_anti-PD1_NR	9033431_2024-01-25_Step2_F532-B_IgG_1004_V4_anti-PD1_NR	9033432_2024-01-25_Step3_F532-B_IgG_1005_V1_anti-PD1_NR	9033433_2024-01-25_Step4_F532-B_IgG_1005_V4_anti-PD1_NR	9033434_2024-01-25_Step5_F532-B_IgG_1006_V1_anti-PD1_R	9033435_2024-01-25_Step6_F532-B_IgG_1006_V3_anti-PD1_R	9033436_2024-01-25_Step7_F532-B_IgG_1014_V1_anti-PD1_R	9033437_2024-01-25_Step8_F532-B_IgG_1014_V3_anti-PD1_R	9033438_2024-03-11_Step9_F532-B_IgG_1017_Pre_anti-PD1_R	9033439_2024-03-11_Step10_F532-B_IgG_1017_Post_anti-PD1_R	9033911_2024-03-11_Step11_F532-B_IgG_1023_Pre_anti-PD1_R	9033912_2024-03-11_Step12_F532-B_IgG_1023_Post_anti-PD1_R	9033913_2024-03-11_Step13_F532-B_IgG_1025_Pre_anti-PD1_NR	9033914_2024-03-11_Step14_F532-B_IgG_1025_Post_anti-PD1_NR	9033915_2024-03-11_Step15_F532-B_IgG_1029_Pre_anti-PD1_NR	9033916_2024-03-11_Step16_F532-B_IgG_1029_Post_anti-PD1_NR	9033917_2024-04-22_Step17_F532-B_IgG_1030_Pre_anti-PD1_NR	9033918_2024-04-22_Step18_F532-B_IgG_1030_Post_anti-PD1_NR	9033919_2024-04-22_Step19_F532-B_IgG_1031_Pre_anti-PD1_NR	9033920_2024-04-22_Step20_F532-B_IgG_1031_Post_anti-PD1_NR	9033921_2024-04-22_Step21_F532-B_IgG_1037_Pre_anti-PD1_R	9033922_2024-04-22_Step22_F532-B_IgG_1037_Post_anti-PD1_R	9033923_2024-04-22_Step23_F532-B_IgG_1041_Pre_anti-PD1_R	9033924_2024-04-22_Step24_F532-B_IgG_1041_Post_anti-PD1_R	9033925_2024-05-02_Step25_F532-B_IgG_1039_Pre_anti-PD1_NR	9033926_2024-05-02_Step26_F532-B_IgG_1039_Post_anti-PD1_NR	9033927_2024-05-02_Step27_F532-B_IgG_1040_Pre_anti-PD1_NR	9033928_2024-05-02_Step28_F532-B_IgG_1040_Post_anti-PD1_NR	9033929_2024-05-02_Step29_F532-B_IgG_Li63_Pre_anti-PD1_R	9033930_2024-05-02_Step30_F532-B_IgG_Li63_Post_anti-PD1_R	9033931_2024-05-02_Step31_F532-B_IgG_Li106_Pre_anti-PD1_R	9033932_2024-05-02_Step32_F532-B_IgG_Li106_Post_#1_anti-PD1_R	9033933_2024-05-02_Step33_F532-B_IgG_Li106_Post_#2_anti-PD1_R
DDX1	-0.123129	-0.0891821	-0.783988	-0.680026	-0.254247	-0.117666	-0.137815	0.404151	-0.572732	-0.0177489	-1.10755	-0.249204	-1.23409	-1.23279	0.0218237	-0.282368	0.359445	0.344266	0.795413	1.17995	-0.35938	-0.346472	-1.29342	-0.416858	-1.16044	0.545158	2.85	2.85	-0.0251879	-0.322893	0.238004	0.306815	0.372113
SPN	0.464804	0.164384	0.575727	0.343087	-0.183674	0.0156476	1.69457	1.89862	-0.277853	-0.232124	-0.303437	-0.282191	0.611875	0.193528	0.449877	0.591076	-1.63689	-2.61856	0.494366	0.523765	0.032855	0.111367	1.27418	0.965658	-0.342763	-0.635068	0.947719	0.869163	-0.408368	-0.262504	-1.54985	-1.80723	-1.68176
PRCC	-0.874436	-0.803734	1.86983	1.84803	-0.87532	-0.956562	-0.737654	-0.734136	0.116083	0.144252	-0.429671	-0.495948	-0.0318097	-0.318353	1.33525	1.43282	-0.0222494	-0.351385	-0.967236	-1.73859	-0.64771	-0.721659	0.543987	0.377682	2.31398	2.18031	-0.305926	-0.068797	0.215558	0.197229	-0.447953	-0.593073	-0.452822
EIF4A2	-0.53411	-0.75463	2.85	2.85	-0.593558	-0.59752	-0.302214	-0.927837	-0.392346	-0.0211928	-1.7533	-0.367246	0.270308	-0.10803	-0.414938	-0.243414	0.448801	0.326782	-0.0516108	-0.654485	-0.567136	-0.537615	-0.199696	0.137138	0.5416	0.00621106	0.873416	0.570683	0.115567	-0.673673	0.0440182	-0.250145	-0.0843734
PPIL3	-0.757857	-0.84236	-0.986556	-0.902722	-0.617664	-0.577906	2.07637	2.06336	-1.14306	0.0240986	0.568073	0.818021	-0.218783	-1.02162	-0.871955	-0.607547	0.372975	0.433044	1.34654	1.35609	-0.105593	-0.00267122	-0.638426	-0.690503	0.770302	0.421458	-1.60994	-1.83557	1.30032	1.28999	0.0215752	0.292611	0.275886
KIZ	0.564287	0.410279	-0.321055	-0.232699	2.11822	2.20795	-1.08345	-0.869562	-0.485994	-0.814187	-0.0500537	0.0225524	-0.703591	-0.702488	0.15333	0.130757	0.365422	0.383269	-0.745694	-0.472664	0.585807	0.762518	-0.754016	-0.899512	0.15887	-0.791161	-0.978057	-1.21585	2.30312	2.24254	-0.141443	-1.1538	0.00635562
USP14	-0.520371	-1.33386	-0.148369	-0.0749906	-0.754681	-0.156912	2.85	2.85	0.286828	0.657374	-0.376745	-0.435184	-0.466059	-0.465143	-0.744101	-1.29569	0.787963	0.862242	0.405852	-0.274278	-0.966387	-0.983913	-0.507936	-0.628768	0.492803	0.0333912	-0.693998	-0.891483	0.530127	0.188087	0.267683	0.471755	0.531072
ANXA11	-0.154015	-0.035217	-1.35678	-1.2622	-0.487905	-0.676622	-1.13768	-1.94389	-0.308441	-0.31829	-0.143966	0.0461578	-0.0129819	-0.198731	-0.760142	-0.914641	-0.691474	-0.357751	0.0800019	-0.0118999	-0.386094	-0.432868	1.96066	1.7003	0.568341	0.344014	1.2554	1.4035	-0.504369	-0.447022	1.6732	1.69049	1.82091
CROCCP2	-1.95741	-0.595934	-0.392579	-0.299246	-0.0721094	-0.003337	-1.19792	-0.971985	-0.56681	1.3737	-0.106312	-0.0296154	-0.796665	-0.795499	2.07952	2.18101	0.997843	0.941417	-0.841139	-0.552729	0.316288	0.312417	-0.84993	-0.639734	1.54301	1.34866	-1.08659	-1.33778	0.425916	-0.163849	0.536726	0.555353	0.645326
IRAK4	-0.0154336	-0.0995303	-0.783332	-0.723092	0.226237	0.231903	-1.30312	-1.1573	2.27296	2.27882	0.36143	0.374122	-1.04414	-1.04339	-1.81774	-0.856122	-0.0351928	0.0607495	-0.203746	-0.886697	0.675674	0.676676	0.195914	0.266637	1.01747	0.922023	1.33856	1.47998	0.185736	0.297172	-0.72887	-1.35108	-0.813292
AGPAT4	0.480522	0.404256	1.23341	1.15963	-0.330736	-0.212967	-0.271603	-0.305487	2.03725	1.9847	-1.35596	-1.41559	0.953761	0.72181	0.105175	0.101512	-0.409388	-0.537942	-0.436209	-1.2514	-0.404001	-0.20464	-0.479908	-0.257436	-1.39405	-1.52131	1.8604	1.90361	-0.388243	-0.580252	-0.396521	-0.490123	-0.302282
PRRC2B	0.977667	0.956666	-2.23235	-2.11131	-0.072158	-0.241845	0.566725	0.303416	-0.529422	-0.507106	-0.0644204	-0.211268	2.53135	2.35755	-0.196853	0.00184678	-0.46126	-0.619918	-0.885179	-0.944147	-0.525766	-0.442122	-0.404944	-0.780934	1.31555	0.986104	0.847939	0.799543	-0.0959865	-0.104396	-0.0359291	-0.133895	-0.0431349
ADIRF	1.05907	0.934016	-1.23857	-1.12106	-0.254672	-0.0321683	0.396265	-1.24192	-0.273597	-0.104432	-0.151957	-1.69791	2.4843	2.15755	-0.11436	-0.00606453	1.99658	0.863062	-1.07717	-1.44022	-0.758612	-0.0605	-0.750584	-0.485928	0.822046	0.666901	-0.16613	-0.555921	-0.626455	-0.215981	0.478856	0.170061	0.345499
RNF11	-0.0436507	-0.157919	-0.449668	-0.36227	-0.405845	-0.0638017	-0.123651	-0.992227	-0.612819	0.142694	-0.721678	-0.791282	2.85	2.51377	-0.202621	-0.319518	1.81575	1.2046	0.309092	-0.599633	-1.42398	-1.44485	-0.337861	-0.0652521	0.494779	0.0419241	-1.09955	-1.33476	0.493854	-0.149016	0.519189	0.373418	0.915469
SPAG7	-0.464558	-0.45819	-1.62833	-0.460773	-0.298869	-0.445909	-0.101511	-0.273176	0.641679	0.561178	-0.138921	-2.0823	0.850631	0.716434	-0.237512	-0.17972	-0.228073	-0.205676	-0.417398	-0.776205	-0.102557	-0.223784	-0.149095	-0.104506	0.0539405	0.296171	2.85	2.85	-0.217516	-0.297332	0.00232818	-0.0215362	-0.0448528
LXN	2.1891	2.06224	-0.591534	-0.494728	0.563631	-0.109078	-1.42685	-1.19251	-0.77225	-1.13183	-0.892829	-0.0935559	0.822899	-0.632019	-0.523335	-1.04559	0.847499	0.880699	1.21625	0.679374	-0.0968715	-1.69386	-1.06591	-1.22532	1.32252	1.4771	-0.251791	-0.0291762	0.325294	-0.147652	0.235512	0.37466	0.419906
PPIA	0.461359	0.325383	-0.42733	-0.326897	0.398688	0.448235	-0.384739	0.190438	-0.614815	0.111411	-0.739911	-0.819897	-0.862156	-0.860901	0.337519	0.223485	0.772664	0.812927	2.78676	2.74402	-1.54696	-1.57095	-0.919473	0.515675	-0.791003	0.392918	-1.17414	-1.44444	0.463341	0.300549	0.520082	0.258922	0.419224
ALDH4A1	0.0220941	-0.0343513	-1.92123	-1.79851	0.0472912	0.0899836	0.110436	-0.010888	-0.0487757	0.107871	-0.389338	-0.179013	-0.288205	-0.103266	0.276287	0.183522	-0.0734817	-0.492753	-0.0185116	0.238575	0.350494	0.27734	-0.300685	-0.195814	-0.0412588	0.569235	-1.49055	-0.635184	2.85	2.85	-0.285135	-0.281015	-0.13903
THUMPD1	0.887733	0.894477	-0.401189	-0.318231	-0.469896	-0.457548	-0.366009	-0.916182	-0.55605	0.106116	-0.659379	-0.725447	-0.760353	-0.435881	-0.666182	-0.947289	0.561994	-0.366098	-0.799883	-0.543535	-1.326	-1.34581	2.85	2.6437	1.09497	0.973425	-1.01805	0.443608	-0.0096766	0.365701	0.77347	0.660674	0.82118
CSRP2	0.151988	0.127895	-1.34046	-1.24559	-0.238729	-0.258023	-0.16459	-0.649853	1.2738	1.35319	2.85	2.85	0.114575	0.0823982	-0.150305	-0.0211164	-0.42075	-0.295539	-0.284569	-1.50324	-0.391031	-0.34399	-0.109494	-0.183456	0.551651	0.330593	-2.04587	-0.246729	-0.284344	-0.176374	0.260606	0.110342	0.213858
USP15	0.38569	0.339555	0.360177	-0.289395	-0.444334	-0.566076	-1.10541	-1.42396	0.758562	0.856665	1.67626	1.7139	-0.21736	-0.216302	0.0691748	0.199329	0.0660605	-0.0362462	-1.30515	-1.04326	0.101117	0.119651	-1.31313	-1.45268	-1.20472	-0.581549	2.25652	2.64136	-0.0164441	-0.178834	-0.0756874	-0.0832701	0.00978496
TAX1BP3	0.155248	-0.054365	0.34203	-1.94971	0.963572	0.80058	0.821454	1.18985	0.401819	0.0808033	-0.836046	-1.07671	-1.34559	-2.15556	1.11581	1.14652	2.09329	0.517655	0.925787	-0.191341	1.02743	0.756238	-1.02445	-0.480514	-0.972864	-0.333702	0.676013	0.618578	0.169238	-0.587988	-0.804292	-1.03968	-0.949089
ZNRD1	-0.47047	-0.407151	-1.87951	-1.76295	-0.203501	-0.0656165	0.54438	0.309611	1.17476	1.13063	-0.384754	-0.339044	-0.453705	-1.10691	-0.242892	-0.168786	0.960056	0.146856	-0.66423	-1.17062	-0.250952	-0.200734	0.200052	-0.14687	0.996505	0.519589	2.85	2.47304	-0.444808	-0.513927	-0.0813708	-0.277523	-0.250254
ZG16B	-0.0403399	-0.180157	-1.66261	-1.58915	-0.750531	-0.570954	0.473338	0.537506	2.17005	2.19688	1.55729	1.60865	0.769438	0.593943	-0.618459	-0.401445	0.137932	-0.492817	-0.407528	-0.493043	-0.731988	-0.761689	-1.56863	-1.11677	0.344561	0.229705	1.21823	1.12528	-0.0451962	0.0324675	-0.558082	-0.493323	-0.512537
GAGE2D	0.286002	0.306131	-0.30975	-0.240026	0.19532	0.0597311	-0.911377	-0.742591	2.68582	2.85	-0.0958953	0.279434	-0.61162	-0.610749	-0.12403	-0.0169499	-0.531187	-1.97351	-0.644844	-0.429388	-1.08703	-1.10369	-0.651411	-0.766226	0.631789	0.775679	-0.828208	0.569761	-0.27453	0.0584306	0.98862	1.20554	0.999506
TANK	0.410261	0.274465	-0.553715	-0.481292	-0.496505	-0.525088	-0.731095	-1.00331	-0.688912	-0.957923	-0.779119	-0.836797	0.0278041	0.0287084	-1.06742	-0.582932	0.165747	0.105607	0.917478	0.56225	-0.183648	0.190034	-0.908602	-1.02786	0.920509	0.722001	2.85	2.85	-0.293664	-0.331745	0.167392	0.332126	0.295156
KIZ	0.50744	0.458849	-0.187242	-0.0919406	1.96265	2.02098	-1.00957	-0.778868	-0.365148	-0.71914	-0.483852	-0.559751	-0.599851	-0.598661	0.445997	0.408875	0.5532	0.566817	-0.645263	-0.350769	0.431128	0.359599	-0.654239	-0.811173	-0.532334	-0.694304	-0.895892	-1.15238	2.51032	2.42342	-0.101081	-0.0053521	-1.41247
ABR	-0.0342362	-0.141368	-0.824622	-0.2264	2.19878	2.73574	0.510225	0.761384	1.26079	2.35948	-0.653061	-0.471919	-1.27382	-0.97441	-0.448577	-0.339578	-0.298397	-0.268746	-0.310969	-0.598139	-0.455197	-0.193368	-0.574785	-0.648145	0.518016	0.381264	-2.23724	-0.409196	0.0497547	-0.119137	0.221248	0.296866	0.207759
HMGB2	-0.607193	-0.223992	-1.11823	-1.00823	-0.341337	-0.441524	-0.213806	-1.80114	-0.327737	0.412251	0.254951	0.686063	0.397198	0.346979	-0.843691	-0.871794	0.105728	-0.565368	-0.360252	-1.30699	-0.919828	-0.379143	2.85	2.79845	1.00643	0.934032	-0.260593	0.258435	-0.0715958	0.0381857	0.399044	0.408574	0.529584
IGHG4	-0.597995	-0.769198	1.65618	1.77226	-0.972255	-1.2185	0.336581	0.512672	0.616371	1.01425	0.946588	0.988833	0.97534	0.947055	-1.23056	-1.01114	-0.909369	-2.63143	0.677354	0.977266	-0.422205	-0.323815	0.465487	0.263608	0.960209	0.568124	0.113876	0.222148	-1.42035	-0.834211	-0.617507	-0.529391	-0.526286
LGALS1	-0.33171	0.124316	0.251243	-0.381918	-1.31104	-1.15737	1.58513	1.51687	-0.370662	-0.280284	-0.737449	-0.221626	-0.170076	-0.705454	-0.381108	-0.071084	0.572547	-0.784064	0.216508	-0.0365732	-1.75134	-1.42184	0.812233	0.259215	1.05452	1.71921	2.3361	2.14485	-0.174589	-0.55352	-0.523052	-0.538153	-0.689823
EMC9	-0.244983	-0.321305	0.256036	0.447233	-0.442657	-0.571586	-0.275208	-0.144202	-1.14289	0.0723408	-0.676503	-0.691124	-0.423338	-0.612459	2.7237	2.85	0.36553	0.371475	0.0450074	-0.812687	1.16641	1.28484	-0.00141357	-0.181214	0.405608	0.0393277	-2.42569	-1.52445	0.245982	0.0842691	0.148104	-0.02924	-0.0140817
ANAPC16	-0.0452814	-0.163752	-1.15416	-1.08018	-0.580387	-0.777528	0.468637	0.580849	2.12955	2.18412	1.60663	1.63734	1.02397	0.703311	-0.650688	-0.514261	0.163418	-0.337588	-0.511869	-1.28111	-0.511468	-0.998734	-1.51669	-1.18134	0.260407	0.0269477	1.24267	1.08322	0.0806295	0.107843	-0.600364	-0.555787	-0.838363
LGALS8	-0.542197	0.0744292	0.0684117	-0.449486	-1.59173	-1.90716	1.6581	1.60224	-0.126634	-0.129246	-0.426934	-0.050063	-0.132414	-0.553421	-0.127921	-0.0100703	0.32865	-0.926428	0.161904	-0.0443987	-1.52515	-1.19508	0.68762	0.359354	1.01671	1.6114	2.28087	2.07294	-0.378503	-0.521444	-0.471589	-0.394103	-0.418657
HMBS	1.10638	1.10249	-0.322401	-0.866794	-0.270949	-1.15802	-0.133715	-2.48027	0.0390042	0.0612257	-0.48162	-0.464357	0.847369	0.805589	-0.633847	-0.645891	-0.376036	-0.486317	0.206164	0.471329	-0.665442	-1.10837	-0.638112	-0.641553	0.730705	0.638395	-0.943714	0.765578	2.37245	2.666	-0.100916	0.333763	0.271896
MRRF	0.474557	0.355689	-0.397817	-0.305125	0.16346	0.405076	2.85	2.85	-0.570851	0.230429	-0.324915	-0.760127	-0.799128	-0.797971	0.247466	0.396913	-0.00805628	0.27739	-0.843298	-0.556867	-0.858359	0.302339	0.398178	0.195848	-0.73346	-0.890996	-1.08706	-1.33653	0.548645	0.219977	-0.20939	-0.220907	-0.112328
GAGE7	0.425649	0.337969	-0.125332	-0.0613139	0.515427	0.432773	-0.677729	-0.522755	2.59365	2.85	-0.324579	0.548054	-0.402501	-0.401701	-0.329829	-1.12631	-1.02936	-1.65295	-0.433006	0.344364	0.290056	-0.854301	-0.439036	-0.544456	0.64124	0.457668	-0.601366	-0.773661	-1.26621	-1.14166	0.982128	1.25592	1.02063
IMPA2	0.534546	0.411742	-2.68531	-2.56153	0.415678	0.331884	0.646138	0.661596	2.80867	2.20649	-0.153554	-0.144808	-0.144648	0.0778537	0.412134	0.48711	-0.747838	-1.29288	0.119396	0.144475	0.322918	0.312222	-0.489251	-0.453508	-0.483178	0.101623	-0.0423771	0.187699	-0.100809	-0.217795	-0.221004	-0.219191	-0.224498
FEZ1	0.754154	0.694737	2.85	2.85	-0.0818485	-0.166911	-0.505019	-1.82005	-0.30793	-0.198978	-0.190951	-0.255115	0.26936	0.264028	-0.435693	-0.282524	-0.580047	-0.544537	-0.28618	-0.462418	-0.347749	-0.268803	-0.487475	-0.563425	0.170165	-0.0440861	0.0495151	0.433625	-0.307333	-0.544883	-0.286211	-0.339292	-0.26875
DACT3	-0.474666	-0.423793	-0.622427	-0.539056	-0.243393	-0.589473	1.49519	1.56651	-0.778061	-1.08774	-0.881905	-0.948303	-0.983383	-0.982342	-0.851206	-0.232663	0.603133	0.539593	0.332321	-0.765483	2.43346	2.50894	0.608715	0.537585	0.700929	0.821665	-1.24236	-1.46674	0.205819	-0.335627	0.334715	0.382115	0.377929
FGR	1.58328	1.38349	0.515903	0.723612	-0.304101	-0.455648	0.0361746	-1.59322	-1.12834	-0.354012	-0.426707	-0.685273	-1.39207	-0.311486	-0.423069	-0.380849	1.3479	1.32417	0.763605	-1.11219	0.5321	-0.406829	-0.12971	0.144025	1.76656	1.70805	-1.72471	-2.01292	0.620472	-0.260193	0.24762	0.159172	0.245193
AK2	0.137722	-0.301811	-0.879612	-1.90416	0.190781	0.105121	0.272397	0.11941	-1.10331	-0.283144	-0.0203182	-0.0953807	-0.218006	-0.664189	0.264603	0.262732	-1.05312	-1.09124	0.365375	-0.33798	0.414192	0.613586	0.0534826	-0.424101	-0.180739	-0.120837	2.85	2.85	-0.0103791	0.0575192	-0.217588	-0.36246	-0.202293
TIPIN	-0.0637044	-0.239031	0.426131	-0.658855	-0.180144	-0.447125	-0.251807	-1.18245	2.4171	2.43886	-0.299976	-0.0746136	2.10065	2.01112	-0.575749	-0.536057	0.174291	0.173964	-1.08061	-0.85614	-0.38367	-0.578888	-1.08745	-0.411988	0.711087	0.593867	-1.27164	-1.46715	-0.00401217	-0.185422	0.241911	0.260178	0.287318
RNF181	-0.178741	-0.236604	-0.448565	-0.372443	-0.410396	-0.601498	2.78588	2.75309	0.879682	1.11519	0.575254	0.799999	0.112228	0.435925	-1.7557	-0.612076	0.795528	0.687988	0.0187794	-0.579184	-1.29718	-1.31536	-0.821582	-0.179746	-0.72421	0.173136	-1.0146	-1.21948	0.411151	-0.35346	0.121253	0.16712	0.28862
HDGF	-0.972535	0.172794	-0.03761	0.0507016	-0.364498	0.205853	-0.799626	-0.585844	-0.202467	0.436109	-0.312465	-0.382797	0.854148	-0.418853	0.151736	0.199991	-1.28469	-2.14491	-0.462038	0.610323	-1.02211	-1.0432	-0.470355	-0.615779	1.10522	1.14775	-0.694285	-0.931961	2.40187	2.53146	0.841698	1.02646	1.00991
EXOSC1	-0.358474	-0.410512	0.664724	-1.0863	-0.147431	-0.424661	-0.528987	-0.22884	-0.732312	-0.0522844	-1.10912	-0.290187	0.0471145	-0.026781	-0.372099	-0.301852	0.531482	0.449036	0.479667	-1.37652	-0.44969	-0.272975	2.85	2.85	0.422739	0.613204	-1.98774	-0.104972	0.194176	-0.0120359	0.110046	0.107439	0.354055
UCHL1	0.231032	0.21902	-0.177035	0.919684	2.85	2.85	-1.03125	-0.791602	-0.361839	-0.729557	-0.485146	-0.563988	-0.605642	-0.604406	0.230228	0.442197	0.695533	0.858837	0.119127	-0.346903	-0.668902	-1.3043	-0.66214	-0.825159	-0.535508	0.192439	-0.913163	-1.1796	0.617479	0.198332	0.117231	0.450952	0.296195
FAM81A	2.67886	2.59147	-1.0658	-0.967227	0.0789913	-0.106265	0.0549377	-0.299957	0.0797284	0.0721097	-1.3726	-0.558729	0.41144	0.510773	0.858606	0.937001	-0.277748	-0.307747	0.910533	0.796367	-0.297668	-0.0534896	0.278584	0.510759	-1.42275	-0.0887636	-1.79879	-2.06409	0.202272	-0.123555	-0.060196	-0.137455	0.0303924
PDAP1	-0.722855	-0.600949	-0.690989	-0.386327	-0.893357	-0.960202	0.626046	0.732865	2.38813	2.43554	0.823559	0.800563	1.30442	1.02569	-0.020703	-0.0785294	0.522041	-0.13158	-1.24841	-0.825956	-0.564122	-0.685466	0.75428	0.582821	0.524041	0.419224	-1.76193	-1.97363	-0.34176	-0.460202	-0.150514	-0.229308	-0.212433
PPP2R1A	-0.239485	-0.338461	0.0829262	0.167448	-0.222446	-0.345074	0.216636	-1.3669	-0.999979	-1.31393	2.75031	2.85	0.869185	0.762647	0.215757	0.215218	0.750576	0.696741	0.428089	-0.987227	0.200138	0.149754	-1.25637	0.00428878	-0.625953	0.177636	-1.47069	-1.69817	0.314891	-0.407062	0.159341	0.0714269	0.148483
CHKA	-0.252725	-0.247834	-0.379603	-0.915715	0.0629417	-0.149462	-0.00437807	0.200501	2.14863	2.15211	0.0276162	0.208331	0.00313976	-0.155347	-0.130167	-0.120086	0.203191	-0.398601	-0.640994	-1.60038	1.74711	1.77282	0.642696	0.428564	0.121277	0.639816	-2.19244	-2.47101	-0.228053	-0.334666	-0.0428159	-0.103502	0.00903582
FAF1	-0.333233	-0.718096	-1.23926	-1.1401	-0.0260687	-0.391618	-0.452608	-1.85483	0.187745	0.735379	-0.935122	-1.62685	2.4802	2.31217	0.378465	0.441383	1.8447	0.821485	0.603805	0.648074	-0.259993	-0.385368	0.519989	0.346652	-1.59832	-0.482575	-0.138335	0.308089	-0.151809	-0.511543	0.276208	0.259705	0.081674
GMPS	-1.3743	-0.558813	-0.0204946	-0.69625	-0.193704	-0.344986	-0.069212	-1.41279	-0.981235	-0.121881	-1.10506	-1.18423	0.358173	0.851679	-0.827574	-0.429847	0.243776	0.393066	0.372996	0.0356492	0.199241	0.0441831	-1.28279	0.255896	0.621422	0.663438	-0.920558	0.906285	2.85	2.85	0.306362	0.247387	0.187018
LYPLAL1	-0.145851	-0.126227	-1.28495	-1.19661	-0.0990406	-0.19813	0.246143	-0.0666276	0.513637	0.588457	2.85	2.85	-1.66745	-0.0667752	0.0307513	0.126656	-0.313259	-0.144062	-0.109977	-0.63676	0.182269	0.153965	-0.372145	-1.06357	0.0684665	0.19885	-1.1421	-0.0475807	-0.127652	-0.187703	0.08624	0.0661447	0.0918569
IFT20	0.277547	0.348222	-0.643813	-0.554374	0.210709	-0.0138233	0.00977267	-1.19905	-0.258086	0.25184	-0.922178	-0.993409	-1.03104	-0.128527	0.0434107	0.0654703	0.278468	0.190097	-0.263985	-0.797282	-0.535504	-0.0231639	-1.08208	-1.22937	0.137702	0.361603	2.85	2.85	0.214896	-0.0123813	0.223853	0.0327464	0.350794
UBE2R2	-1.53912	-1.48908	-0.164405	-0.0824123	-0.232315	-1.57808	-0.871902	-0.673415	-0.317468	-0.622027	-0.419596	-0.484896	0.493957	-0.518372	-0.932996	-0.54898	0.758137	0.705764	-0.558467	-0.305097	0.839597	0.603248	0.616757	0.0410589	-0.461308	0.296788	2.84581	2.85	0.406753	-0.217146	0.449357	0.498761	0.49415
UGP2	-0.460212	-0.601549	0.754931	-0.206142	-0.290192	-0.473596	-0.385478	-0.440765	-1.21465	-0.10322	-0.467314	-1.38741	-0.327191	0.296515	-0.494507	-0.423214	-0.295082	-0.0273328	-0.610616	-1.20188	-0.858739	-0.488235	1.83116	2.34169	0.0382159	0.0956596	2.48736	2.80774	-0.212744	0.25554	0.0413749	-0.0320396	0.0519225
IGBP1	-0.477743	-0.368589	2.21419	2.23544	-0.850799	-1.38422	0.237456	0.191176	0.25607	1.1091	-1.17078	-0.446811	0.211813	0.154359	-0.609739	-0.435132	-0.267516	-0.489269	-0.357021	-0.302245	1.90729	1.92338	-0.971363	-0.868945	0.43555	0.49826	-2.31582	-0.0871285	-0.215491	-0.168701	0.168031	0.11633	0.128868
PDLIM1	0.356152	0.50567	-0.56406	0.932661	-0.529334	-0.944161	-0.665909	-1.95233	0.0896534	0.377943	2.71542	2.77007	0.00767886	0.415072	-0.918126	-1.05284	-0.0065673	-0.0856339	-0.474419	-1.54369	-0.527121	-0.562141	-0.25171	-0.163931	0.207568	0.159949	1.46286	1.36432	-0.295129	-0.382078	-0.234261	-0.133162	-0.0784128
ORAI3	0.568155	0.785786	0.544461	0.136428	1.30119	1.25996	0.848718	1.05361	0.600486	0.719915	1.50255	1.25359	-0.465311	-0.645318	-0.169039	-0.0222321	-1.48542	-2.85	0.642818	0.743097	-0.267992	-0.397522	0.637522	0.289606	-0.783136	-0.595261	-0.67339	-1.07941	0.294812	0.278755	-1.40005	-1.32671	-1.27329
LGALS2	-0.289551	0.161303	-0.0934721	-0.617399	-0.660324	-1.08059	1.88816	1.60908	0.249172	0.471913	-0.75588	-0.187474	-0.261677	-0.793979	0.0419658	-0.0727	0.448195	-1.16267	-0.248365	-0.240239	-1.2458	-1.30545	0.528346	0.249015	1.06901	1.8624	2.26438	2.01192	-0.442339	-0.839247	-0.78622	-0.915765	-0.855718
KJ904289_frag	-0.60936	-0.837238	0.651477	-0.615035	0.187774	-0.121769	-0.571799	-0.660834	0.465382	0.385694	-0.840769	-0.0606399	-1.13322	0.325633	0.442609	0.614257	2.50428	0.743934	0.0844488	0.492868	-0.235416	-0.0890775	-0.241271	-0.173006	-1.45693	-1.38973	2.78862	2.31378	-0.59329	-0.753192	-0.38628	-0.746845	-0.485056
PLEKHA8	-0.628986	-0.65547	1.1488	0.9766	0.0214662	0.00172279	-0.853729	-0.827331	2.51841	2.57506	-0.224391	-0.161177	1.48019	1.30626	-0.426063	-0.442469	-0.493371	-0.550791	-1.01152	-2.15676	-0.103875	-0.368869	-1.08095	-1.01112	-0.12949	-0.142656	0.454103	0.244112	0.693918	0.741353	-0.279092	-0.264486	-0.349401
UBQLN4_frag	0.0761454	-0.0370021	-1.24423	-1.16382	0.190958	0.0253703	0.343116	0.197202	-0.897429	-0.499356	0.433569	0.54218	-0.507782	-1.59139	0.561457	0.563554	-0.241516	-0.174183	-0.47054	-0.29761	0.237356	0.20135	-0.553675	0.0165108	-0.341731	-0.340271	-1.84219	-0.640374	-0.0928903	-0.0056672	2.2956	2.62449	2.63279
LXN	2.25261	2.17955	-0.778534	-0.67689	-0.234613	-0.531957	-0.284648	-1.40953	-0.968278	-1.34583	0.017645	-0.547727	0.0376098	0.666984	-0.938742	-0.442631	0.921928	0.9216	1.1017	0.972226	-0.171024	-0.350774	-0.648503	-0.255115	1.2037	1.41301	-1.53434	-1.8079	0.47526	-0.190947	0.282205	0.320164	0.351788
MTUS1	-1.38282	-0.990735	0.442969	0.0323915	-0.881529	-1.19459	-0.544434	-2.22666	0.925973	1.13204	0.791145	0.999272	0.154504	0.211871	-0.808086	-0.794847	0.3651	0.0447334	-0.552098	-1.77444	-0.00836495	0.0700483	0.951347	0.872488	0.397502	0.441293	2.37854	2.17745	-0.164106	-0.298453	-0.333212	-0.199987	-0.23431
FKBPL	0.465115	0.535917	2.48138	2.35549	0.068645	-0.132523	0.822186	0.80015	0.00322138	0.374008	-1.52856	-1.60259	-1.64171	-1.64055	-0.181776	-0.24939	1.15227	0.393339	-1.686	-0.381263	-0.00425443	-0.307321	-0.853212	-0.231586	-0.734302	-0.0105048	1.05193	0.932185	0.0597067	-0.0779037	-0.0901424	-0.206507	0.0645602
CTBP2	-0.0715247	-0.0115865	-0.514276	-1.94439	-0.25803	-0.320915	-0.208127	0.0226651	2.85	2.85	-0.440636	-0.906684	-0.28337	-0.374039	0.862635	1.01726	0.508413	-0.160054	-0.297422	-0.403485	-0.172074	-0.347731	-0.564388	-0.703791	-0.538047	-0.626557	0.990555	0.835028	-0.48731	-0.446269	-0.180317	-0.186193	-0.165703
PDE4DIP	0.113426	0.0720263	-1.0403	-0.931594	2.56052	2.22453	-1.5545	-1.71518	-1.24324	0.214617	0.235078	0.00103414	-1.51097	-0.661923	0.0693619	-0.00228061	0.304333	-0.103358	0.00563979	-1.22684	-0.334927	-0.360893	-0.106749	-0.019577	0.427707	-0.275158	0.601733	0.186449	1.76615	1.74021	0.266972	0.0638116	0.233896
SMRP1	-0.943569	-0.992726	0.0134794	-1.01145	-0.887063	-0.185467	-0.267245	0.0234224	-0.296137	0.377527	-1.77146	-1.45096	0.774439	1.17372	0.444692	0.651021	2.26632	0.34341	1.25287	1.23857	-0.879105	-0.471237	0.0387685	-0.316806	-0.325531	-1.34716	2.24533	1.75934	-0.625846	-0.352697	-0.0555948	-0.296106	-0.126741
ACSS2	0.0538873	-0.00337739	-0.871841	-0.777614	0.222452	0.0275514	0.117759	-0.507151	-1.04774	0.0375421	-1.1651	-0.208805	0.221822	0.222999	0.1967	0.116415	0.238325	0.20338	-0.293352	-1.03352	0.21118	0.0608571	2.85	2.85	0.374713	-0.790912	-1.57249	-1.82609	0.056562	0.338446	0.462384	0.308152	0.436181
UBE3A	-0.69205	-0.721964	0.54727	0.276747	-0.588972	-0.647612	1.14533	1.14139	-0.511736	-0.0270335	-2.61648	-1.13957	0.259627	-0.00415108	-0.465694	-0.391703	0.167344	0.0915829	2.31034	2.49106	-0.371079	-0.4815	-0.809277	-0.742529	0.0373573	-0.645798	1.52034	1.30528	-0.373711	-0.722463	0.221863	0.184335	0.253456
FBXO21	-0.145112	-0.185527	-1.31587	-1.22007	-0.157989	-0.16926	0.0727519	0.0496259	-0.202521	-0.263859	-0.321853	-0.449515	2.85	2.85	0.194236	0.100003	0.0956728	0.092877	-0.0417005	-0.141177	-0.0157948	0.140739	0.0292581	-0.187353	0.0268927	-0.0910013	0.169068	-2.28612	-0.0811207	-0.0236439	-0.163785	-0.0169424	-0.235501
KIAA0907	-0.931025	-0.789826	0.376299	0.5878	-1.16826	-1.32244	-0.0433411	-0.0588639	1.41213	1.19735	0.229947	0.25481	2.85	2.85	-0.804501	-0.738413	-0.527408	-0.672909	-0.398526	-0.575863	-0.760558	-0.697224	0.7423	0.627474	0.670836	0.339329	-0.351681	-0.384132	-0.37542	-0.410104	-0.409092	-0.447998	-0.440421
DDRGK1	-0.229674	-0.411946	2.85	2.85	-0.200013	-0.405786	0.029367	-0.00879981	-0.730135	-0.27805	-0.387873	-0.176831	0.403067	0.356573	-0.0774993	-0.0324206	-0.714593	-0.804503	0.037375	0.0608797	-0.431351	-0.332039	-0.204227	-0.518797	-0.124617	-0.298607	-0.247709	0.0625974	-0.509248	-0.431689	-0.223395	-0.310799	-0.304168
TARDBP	-0.297474	-0.0303044	-0.869718	-0.780974	2.85	2.85	0.0786795	-0.323847	-1.03538	-1.36502	-1.14592	-0.413212	0.311212	-0.103445	-0.461199	-0.692152	0.482948	0.536185	0.118033	-0.0506514	-0.339304	-0.31509	-0.333242	-0.902326	1.45619	0.9098	-0.17783	-1.76845	0.520451	0.566917	0.307307	0.17713	0.164098
BTBD8	0.434179	0.39049	-1.81194	-1.73842	-0.456389	-0.685214	0.70235	0.853996	0.322293	0.426416	1.67545	1.58682	0.978836	0.925626	-1.27809	-1.28955	-0.941657	-1.04454	0.26062	0.361347	-1.77161	-1.43148	-0.616865	-0.507892	1.45123	1.30426	-0.0974655	-0.0819999	0.319466	0.575002	0.379072	0.355966	0.449691
GTSF1L	0.498804	0.369463	-1.36325	-1.28407	0.119336	0.585751	-0.784631	-0.648698	-0.443098	0.117727	1.47828	1.54237	-0.176651	-0.220993	0.665682	0.62287	-0.104175	-0.463097	0.551351	0.538343	-0.386785	-0.260764	-1.75124	-0.813673	0.435335	0.243642	-1.95202	-2.16512	0.104836	0.21595	1.61716	1.52145	1.5899
NDEL1	-0.881269	-0.871233	0.0128827	0.298018	-0.735132	-0.859015	0.417904	0.441104	-0.680088	-0.361724	-0.511774	-1.32044	0.73704	0.608459	-0.42299	-0.195684	-0.405459	-0.531531	0.289637	0.00155269	-0.827461	-0.775672	1.30348	1.18143	2.85	2.85	0.273351	0.0937787	-0.505002	-0.378858	-0.441983	-0.633778	-0.447645
WASF2	-0.894448	-0.637057	-1.5978	-0.391994	-0.767587	-0.729145	-0.403437	-0.583335	2.46042	2.61356	0.122708	0.0877624	0.538718	0.402494	-0.184887	-0.0666535	-0.63588	-0.829912	-2.08294	-1.14723	-0.851784	-0.492947	1.44178	1.30192	0.185294	0.026494	0.488952	0.599212	0.555819	0.528148	0.123965	0.449115	0.370678
CCNJL_frag	-0.803692	-0.944091	0.266541	-0.293939	-0.715711	-0.200489	-0.668441	-0.616065	0.173855	0.172564	-0.853026	-1.12057	0.454719	0.334626	0.794775	0.997762	2.22044	0.614575	0.344259	0.229997	0.167325	-0.0514839	-1.03423	-0.639371	-0.134917	-0.182577	2.85	2.33234	-0.998495	-0.935694	-0.498018	-0.769078	-0.688724
AHNAK2	-1.14835	-0.498556	-1.51475	-1.40139	-0.735383	-0.545678	-0.0113031	0.101013	-1.72638	-1.70548	-0.725056	-0.0476199	0.930948	0.551149	-0.186521	-0.331929	2.85	1.90388	-0.424032	-0.468454	0.386043	0.505698	0.159305	0.0791488	0.69607	0.5034	1.2533	1.12664	-0.310888	-0.15887	0.300213	0.16131	0.239635
MCCC2	0.0334378	0.08415	-1.57477	-1.45466	0.198814	0.313808	2.85	2.6331	-0.484391	-0.126873	0.108192	-0.488684	-0.265303	-0.360477	0.195552	0.241336	-0.302068	-0.235621	0.189329	0.0486014	-0.0152159	0.188672	-0.333846	0.040779	0.164879	0.0610221	-2.46785	-0.161921	0.00678661	0.140407	0.0507407	-0.120249	0.0866324
NOL3	-1.56418	-1.51738	-0.278155	-0.201451	-0.341683	-0.147827	-0.245627	-0.754327	1.59472	1.82723	-0.516882	-0.57797	-0.610244	0.497345	-0.755719	-1.47747	2.10616	1.27351	-0.172805	0.42978	0.319551	0.140921	0.698771	0.466705	1.62005	1.41047	-0.848514	-1.05495	-1.6451	-0.299648	0.113573	0.152667	0.358464
UBQLN1	-1.32482	-0.90416	0.138759	0.165958	-0.48519	-0.733779	-0.285093	-0.315308	0.0141171	-0.425739	0.913948	1.2449	-1.01508	-1.01425	0.462198	0.418043	0.150426	0.0831974	-0.221703	-0.840574	0.0735447	-0.422244	-1.05319	-1.16314	0.356589	0.348383	-1.22249	0.109583	-0.130627	-0.294902	2.43894	2.50432	2.42937
IGHG1	-0.695383	-0.779562	1.80094	1.72773	-0.980461	-0.927745	0.232681	0.449479	0.619262	0.881767	0.948207	1.0233	0.887731	0.991438	-1.19379	-1.12434	-0.966703	-2.69486	0.393697	0.904776	-0.498438	-0.28859	0.442376	0.340511	1.13146	0.658895	0.237475	0.221672	-1.38373	-0.842203	-0.492502	-0.579477	-0.445623
C8orf37	-0.721997	-0.665526	-1.0795	-1.00254	-0.536016	-0.61292	-0.492407	-0.330859	-1.22315	-0.471059	-1.319	-0.304692	-0.138161	-0.0737425	-0.175329	-0.179145	-0.104868	-0.140409	1.00638	1.11316	-0.544083	-0.455609	2.20406	2.20404	0.0351483	0.337487	2.42969	2.33072	-0.290778	-0.29925	-0.181595	-0.192103	-0.125925
ITGB1BP2	-0.0676848	2.61834	-1.36568	-0.0648834	-0.539152	-0.898072	0.470982	0.533744	-1.56896	-1.97344	-0.182553	0.861318	-0.0336271	0.267588	0.287969	0.408767	0.110144	0.0850083	-0.543197	-0.0304879	0.126965	0.341883	-0.707387	-0.380353	0.362822	0.438731	-2.17541	-0.575172	1.94572	1.98025	0.0632922	0.100338	0.102206
TBC1D13	-0.744743	-0.486744	-0.586625	0.00774928	-0.317042	-0.0766109	-2.11312	-1.86358	-0.14205	-0.156186	-1.54447	-0.693363	0.407896	0.455595	-0.8695	-0.946288	0.562507	0.561609	0.95693	0.41754	-0.128178	0.12123	-0.241532	-0.255735	0.898722	0.84343	2.8309	2.52554	0.206517	0.179175	0.0335553	0.0184348	0.138438
GGA2	-0.513135	-0.468969	0.392092	0.282442	-0.789233	-1.23621	0.0649609	0.254082	1.31236	1.17449	0.425017	0.48671	-0.0482343	-0.332715	-0.923401	-1.03262	2.00279	0.884552	-0.485878	-0.241826	0.311819	0.125216	-1.87657	-2.78203	1.02684	0.823889	-0.716391	-0.289989	-0.597448	-0.659547	1.23246	1.08121	1.11328
UBQLN2	-0.867477	-0.691919	-0.910371	-0.841231	-0.596039	-0.687781	-0.102683	-0.71368	0.0137118	-0.36372	0.864811	0.788204	0.508759	0.470206	0.369514	0.359465	0.175726	0.141845	-0.189506	-1.02901	-0.159767	-0.47827	-1.24917	-1.36302	0.45052	0.294091	-1.42448	0.117169	-0.10815	-0.213191	2.47174	2.4951	2.4686
ARGLU1	-0.109733	-0.0051721	-2.35571	-2.22184	0.269757	0.282884	2.85	2.54696	-0.244679	-0.0199315	0.258617	0.240692	-0.176737	-0.641182	0.322251	0.360325	-0.699937	-0.906073	-0.300795	-0.024417	0.010138	0.128039	0.0326095	0.188839	0.149058	0.259288	-0.0329988	-0.440648	-0.0848675	0.0971035	-0.0724018	-0.0578044	-0.241297
FMR1	-0.38557	-0.190334	-0.514751	-0.441863	-0.089796	-0.128504	-1.14368	-0.967234	0.82959	0.763824	2.85	2.85	0.022211	-0.829409	-0.205685	-0.19678	0.758744	0.768418	0.118039	-0.639818	-0.0418134	-0.77636	-0.871916	-0.423588	-0.778681	0.207689	-1.05674	-1.2529	0.360562	0.172952	0.245897	0.171685	0.143749
EME1	-0.430774	-0.494744	-1.78031	-0.878269	-0.979122	-0.300576	-0.275357	-0.344399	-1.23846	-0.17901	1.9943	2.06924	-0.0494615	0.413114	-0.440421	-0.338261	-0.382365	-0.296335	0.336796	0.219991	-0.445145	-0.378948	1.02746	0.996937	0.14444	0.0222198	-1.44831	-1.09329	2.14278	2.3156	0.0828182	-0.0888418	0.0967132
YP021	-0.363578	-0.408034	-1.38624	-1.27631	0.0015828	-0.296116	-0.274433	-0.394248	-0.912167	0.123492	0.154074	0.449283	0.175666	-0.109002	-0.534213	-0.257592	-0.149435	-0.121459	-0.711376	-0.216309	-0.700474	-0.270672	0.112932	-0.682209	2.85	2.85	-0.213383	0.444997	-0.155347	0.159889	0.232145	0.234759	0.390395
PCED1A	0.150566	0.115332	-1.37511	-1.26353	2.43887	2.13534	-1.03281	-1.37828	-0.362116	0.268414	-0.112576	-1.81125	0.0525993	-0.00882153	-0.548763	-0.324117	0.146197	-0.307838	-0.466223	-1.56657	-0.151322	-0.229236	-0.700587	0.16066	0.434059	0.297491	0.845298	0.736405	1.8059	1.69704	0.104785	0.127054	0.123129
NFS1	0.314359	0.308733	-1.51663	-1.45639	-0.46699	-0.58525	0.627299	0.781496	0.377257	0.411194	1.36746	1.36163	1.00633	0.955234	-1.51943	-1.35456	-0.660634	-1.01585	0.400166	0.534158	-2.18814	-2.20253	-0.268866	-0.259189	1.2362	1.16003	0.165267	0.163106	0.362211	0.521548	0.496794	0.473322	0.47067
RAD23A	-2.0178	-0.877763	-0.746715	-0.670903	-0.90466	-0.648374	-0.192709	-1.21735	0.448833	0.489753	-0.982668	-1.04305	1.19909	1.06553	-0.508719	-0.36984	0.33613	0.271209	0.873522	0.663007	1.61174	1.66744	-0.649729	0.162394	-0.334922	0.995052	-1.31045	-1.51448	0.311125	-0.157265	1.38492	1.3014	1.36625
EEF2KMT	-0.290899	-0.310255	-0.814173	-0.728011	-0.160189	-0.284132	0.276357	-0.0366125	-0.975019	-1.29507	-0.302328	0.222153	2.85	2.85	0.0615898	0.233575	0.647003	0.705733	0.198746	-0.96202	0.498942	0.406608	-0.368014	-0.00515939	-1.12617	0.100502	-1.45487	-1.68676	0.365378	0.087141	0.322587	0.25495	0.333628
NPRL2	-0.312705	-0.305824	-1.46497	-1.36087	-0.319219	-0.222451	-0.333971	-0.387207	0.607286	0.656205	0.598443	0.75624	-1.91563	-0.775011	-0.248841	-0.294357	-0.221263	-0.519014	-0.241279	-1.64358	-0.423215	-0.3716	0.977862	1.06487	-1.19866	-0.433248	0.897275	0.498102	0.408554	0.394875	1.6821	2.34409	2.10699
RGCC	-0.336662	-0.326701	-0.969123	-0.881411	-0.141601	-0.325664	-1.72597	-1.51364	-1.13286	-0.664624	2.85	2.85	-1.34887	-0.164742	0.486835	0.609206	0.654827	0.207271	-0.0546136	-1.11963	0.256382	0.21221	-0.714982	-0.207311	0.568909	0.474108	0.364626	0.532547	0.539706	0.323498	0.181874	0.228299	0.226736
DDX42	-0.943875	-0.89231	0.469377	0.298003	-0.800268	-1.29583	0.210005	0.292317	-2.4248	-0.711074	0.0734755	0.29184	0.906729	0.678643	-0.835448	-0.749682	0.390537	-0.419145	-0.519349	-0.509106	-0.821934	-0.693899	2.50989	2.22979	0.621467	0.444552	-0.0665425	0.0354889	-0.631695	-0.567963	1.24478	1.07878	1.10724
XRCC1	-0.245576	-0.306446	-1.13235	-1.03589	0.0334578	-0.102744	-0.42745	-1.73117	0.0358317	0.344176	0.938188	1.10158	-0.0127442	-1.54877	-0.353301	-0.256263	0.0985326	0.0925167	-0.204263	-0.701784	-0.0960893	-0.190001	-1.00895	-0.890628	0.477557	0.498268	2.85	2.85	0.020632	0.0585377	0.233523	0.202158	0.0250723
KRTAP26-1	-1.21785	-1.4199	0.574915	0.521572	-0.576859	-0.570117	-0.812366	-0.481489	0.313039	1.4303	-0.928782	-1.84721	0.876736	1.02949	0.449814	0.388628	1.86239	0.556419	1.09158	0.958155	-0.750215	-0.722822	-0.1283	-0.232528	-1.21626	-0.546063	1.94367	1.58673	-1.08761	-1.19791	-0.00130169	0.107486	0.0466517
CNKSR1	-0.600917	-0.750169	0.0464334	-1.04418	-0.0846636	-0.182608	-1.80271	-1.61201	1.91222	1.96652	-0.654985	-1.43088	0.728819	0.535764	-0.517658	-0.386122	0.417255	0.110327	-0.0578719	-0.643855	-0.479541	-0.593676	1.16221	1.11416	0.334014	0.225454	-1.70875	0.218716	-0.115272	-0.294813	1.38331	1.42968	1.37581
SARG	-0.3898	-0.472951	0.695312	0.697736	-0.829191	-0.778672	-0.913927	-0.859004	-0.00667198	0.159273	2.53242	2.51823	-0.760651	-0.835207	-0.81862	-0.563995	-0.114255	-0.211913	-0.312217	-0.807249	0.900144	0.870026	-0.470293	-0.830778	1.43642	1.33137	-1.98658	-0.6827	-0.0919726	-0.251101	0.624575	0.613735	0.608514
RBPJ	0.441548	0.447753	-1.11256	-1.15334	-0.414222	-0.546989	0.84396	1.02601	0.526918	0.661519	1.49159	1.52058	0.885328	0.828393	-1.62542	-1.54627	-1.11029	-1.51853	0.255112	0.438308	-1.96299	-1.77832	-0.37936	-0.53342	1.29874	1.21029	0.0358763	0.0155882	0.239566	0.498571	0.301725	0.345573	0.368765
R3HDM2_frag	-0.298348	-0.46961	-1.61289	-1.51566	-0.337536	-0.357235	-0.334766	-0.159563	1.5023	1.5842	-0.305256	-0.0807769	-0.368863	-1.05275	1.42744	1.56622	0.269827	-0.316204	-0.599198	-0.89956	-0.194974	-0.134702	-0.144994	-0.19252	-0.250234	-0.288708	2.67182	2.5431	-0.332611	-0.166057	-0.310052	-0.332777	-0.509073
ZNF428	0.117534	0.188787	-0.432987	-0.369918	-0.755592	-0.475835	-0.97719	-0.824515	2.22783	2.24372	-0.629278	-0.679507	-0.706044	0.145398	-0.665318	-1.02938	-1.3236	-0.516337	-0.736098	-0.541207	-1.13608	-1.15114	1.98251	1.76892	0.579025	0.626265	1.20996	1.18863	0.0659404	0.0355423	0.314345	0.281228	-0.0256122
UBXN10	-0.585522	-0.55265	-1.43041	-1.31057	0.0948724	0.0473988	-0.350875	-0.772645	0.638613	0.297373	1.45136	1.18496	0.365573	-0.272705	-0.390739	-0.68078	2.53754	1.4228	-0.798559	-1.63605	-1.09136	-0.625214	0.434424	0.667879	0.836969	0.745898	-2.32156	-0.329247	0.31165	0.353023	0.551604	0.708187	0.49876
DDX19B	-0.348234	-0.474887	2.85	2.85	-0.297309	-0.462821	-0.665954	-0.509866	-0.208523	-0.652578	0.159127	0.207781	-0.233723	-0.468828	-0.241517	-0.406759	-0.381204	-0.534642	0.492066	0.576961	-0.330832	-0.244406	-0.441456	-0.0512187	0.365008	0.376131	-1.74402	-0.0916695	-0.330915	-0.216522	0.0530642	0.0444017	0.0318242
CLPTM1	-0.528502	-0.587329	-1.38469	-1.28919	-0.299713	-0.420738	-0.29896	-0.522908	2.125	2.10401	-1.30958	-0.893455	0.701702	0.576602	-0.117657	-0.292994	0.328745	0.140033	-0.159434	-0.68405	-0.241144	-0.627537	1.21289	1.0263	-0.312932	0.101935	-2.09477	-0.13493	-0.112176	-0.416453	1.47587	1.46382	1.47223
ZBED1	-0.113328	-0.23727	-1.1592	-1.05983	-0.0564684	-0.164926	0.271766	0.194855	-0.343264	0.472677	2.85	2.85	0.472336	0.398945	0.0275483	-0.0232731	0.0225712	-0.0761913	0.064854	-0.430173	-0.0917525	0.0593795	-0.13256	0.0722708	-0.178805	-0.104379	-1.89805	-2.16548	-0.164086	-0.0846881	-0.0280022	0.0129211	0.120172
CRCP	-0.177207	-0.286832	-1.53242	-1.40312	-0.0203084	-0.244392	0.0163012	-0.0547481	0.649608	0.514402	-1.93483	-0.622613	0.0491779	0.0114713	-0.113427	-0.060257	-0.0463715	0.0333609	-0.288422	-0.955297	-0.0463152	-0.303944	-0.0246108	0.118507	0.542277	-0.00618074	2.85	2.85	-0.458907	-0.166564	0.0444337	0.143263	0.147178
SORBS1	-0.672638	-0.594415	-1.42909	-1.34872	-0.819034	-1.02852	-0.705082	-1.20044	0.873467	0.833291	0.477563	0.562373	2.83617	2.81045	-0.391847	-0.306574	-0.333238	-0.674765	0.936432	0.746819	-0.657388	-0.443388	-0.88284	-0.557854	0.255277	0.340366	0.235513	0.424252	-0.602244	-0.307486	0.528476	0.521534	0.573577
USP2	-0.438991	-0.784432	-0.0363854	0.133243	0.361679	0.162767	-0.564785	-0.613461	0.369277	0.250524	-0.689487	-0.645255	0.435487	0.757582	0.345298	0.564153	2.30728	-0.121909	0.439242	0.799929	-0.51848	-0.227193	-0.0922354	-0.307014	-1.1291	-0.844532	2.85	2.21432	-1.06604	-0.241768	-0.823138	-1.73389	-1.15057
GFOD1	0.212327	0.237629	-2.15622	-2.08497	-0.598107	-0.716774	0.68026	0.743748	0.327705	0.441242	1.47678	1.55435	1.01053	0.951957	-1.22354	-1.21431	-0.895547	-1.32826	0.363485	0.584937	-1.29003	-1.36883	-0.379858	-0.475839	1.26898	1.24511	0.138182	0.296625	0.28429	0.524324	0.461587	0.452561	0.475675
MAMDC2_frag	-0.204665	-0.120559	-1.31474	-0.547843	-0.29418	-0.145876	1.02568	1.04458	-0.547145	-0.590754	0.416054	0.247978	-0.81021	-1.1158	-0.0288722	-0.139259	-0.112884	-0.172021	0.152132	-0.177868	2.85	2.85	-0.135888	-0.130167	-0.0356765	0.0509232	-2.10903	-0.659884	-0.122092	-0.159627	0.116648	0.172587	0.168078
CTNNAL1	-0.485593	-0.449519	-0.621737	-2.04873	-0.34929	-0.482434	0.314527	0.468795	-0.596409	-0.448957	0.170148	0.239457	2.85	2.85	-0.149101	-0.0516105	-0.323443	-0.340626	-0.120355	-0.0609903	-0.0880101	-0.102928	0.0544702	-0.0256739	0.0285092	0.288168	-0.596195	-0.0998785	-0.404233	-0.367162	-0.147196	-0.0531309	-0.16036
DBI	-1.66112	-1.14641	0.192691	0.607723	0.498576	0.510471	-0.268042	-0.113772	-1.84494	-0.424416	0.677114	0.793361	-0.475942	-2.11586	2.10239	2.21381	-1.43786	-0.820988	0.978635	0.881296	-0.0657281	-0.0524269	0.770658	0.813108	0.0967794	-0.542619	0.521923	0.886696	-0.697039	-0.797702	-0.0729066	-0.0339498	0.0264871
KLK11	0.077701	0.258279	-0.943938	-0.825234	0.204096	0.141807	0.776581	0.0812218	-1.16553	-0.139389	0.287663	-1.40792	0.00919319	0.144661	0.292933	0.181875	-0.140685	0.222296	-0.215171	0.15164	0.106613	0.380045	0.50718	0.527221	-0.177435	-1.57552	-1.82661	-2.14608	2.65915	2.73769	0.159342	0.261674	0.394654
PAIP1	2.15854	2.05883	-1.14858	-1.02727	-0.248539	-0.505759	-1.09714	-1.90163	1.08877	1.23707	-1.05317	-0.873124	-0.575621	0.405077	-0.0120479	0.0474062	1.16777	1.03976	0.464723	-1.35672	0.154571	-0.390457	0.190154	-0.192642	0.608465	0.833028	-2.05058	0.122653	0.372901	-0.327787	0.244062	0.320486	0.246821
MAGEC2	-0.33309	-0.283007	-2.15842	-0.969043	-0.318271	-0.246925	-0.4013	-0.62944	2.83019	2.82385	-0.241367	-0.0729547	-0.0411465	-0.475836	-0.0218055	0.101645	-0.224797	-0.469651	-0.0134773	-0.120533	-0.0252248	0.0432331	-0.623217	-0.790879	-0.345938	-0.145731	-0.408671	-0.272239	1.88886	1.98734	-0.0541393	-0.00909852	0.0210826
PAGE5	0.157356	0.232747	1.21837	1.08525	-0.802727	-1.06906	0.954712	0.997474	1.21613	1.43998	-1.22332	-0.625754	0.455634	0.42022	-0.39756	-0.395269	0.862859	-0.0415177	-1.36788	-1.10414	-1.90918	-0.778368	0.188255	0.0658234	0.466819	0.415733	-1.59235	-1.82206	0.731067	2.12362	0.0382085	0.0811675	-0.0222442
DCAF4L2	-0.0586411	-0.00831273	-1.14763	-1.06076	0.423472	0.165441	-0.17416	0.0502882	-1.30979	-0.144864	2.85	2.85	0.290772	0.461341	0.0114268	-0.0576039	-0.119305	-0.210022	0.00766504	-0.0434204	-0.194889	0.0339572	-0.134609	0.121424	-0.172706	-0.225475	-1.79356	-1.01131	-0.281149	-0.199835	0.0222649	0.0218315	0.000160223
UBALD1	2.32901	2.29645	-1.42796	-0.92378	-0.910465	-1.16684	0.453468	0.953071	-0.113579	-0.284518	0.827347	0.99385	-0.206058	-0.280463	-1.01543	-0.838373	-0.70618	-1.07933	-0.231912	0.0784395	-0.949284	-0.815642	1.54972	1.49673	0.495895	0.793087	0.216103	0.554968	-0.824856	-1.22573	-0.307898	0.200057	0.0701005
MX1	0.424451	0.39306	-1.23884	-1.16112	-0.137227	-0.144598	0.0624779	-0.22014	-1.38392	-0.248322	-0.242183	-0.135486	-0.244406	-0.870785	-0.0531187	-0.00504832	-0.239839	-0.237744	2.85	2.85	-0.0197343	-0.133075	-0.310088	-0.41674	-0.233098	-0.0738326	0.0647828	0.211426	-0.130448	-0.0606971	-0.0548429	-0.170685	-0.0936661
BRD9	0.557999	0.500358	-0.796023	-0.72535	-0.120795	0.00792046	0.259648	0.295769	-0.927954	-1.19047	-1.01598	-1.07227	-0.665279	-0.0246048	-0.0839056	-0.0992312	-0.337667	-0.252533	0.386298	0.231703	1.9164	1.98216	-1.14234	-0.088229	-0.412144	-0.122959	-1.32154	-1.51175	-0.0429913	-0.0994383	1.94277	1.96881	2.00361
GLOD4	-0.671959	-0.491929	-0.390066	0.557865	-0.146794	-0.248195	-1.53999	-1.352	-0.535029	-1.30334	1.39828	1.63003	-0.42351	-1.20517	-0.453002	-0.295737	-0.249123	-0.0940551	0.813943	1.03787	0.857843	0.795701	1.6475	1.47367	-0.191392	-0.580111	-1.44736	-1.65635	-0.216863	-0.411825	1.27952	1.19666	1.21492
RHOBTB1	0.0482243	-0.0335606	-2.30673	-2.17828	0.293001	0.269254	0.265096	0.360763	-0.0203411	-0.0655184	0.239455	0.229027	0.664903	0.473112	0.23704	0.294461	-0.731129	-1.02338	-0.173794	-0.327513	0.121102	0.093871	0.00981097	-0.189559	-0.20316	-0.149463	-0.614974	-0.527813	2.81097	2.85	-0.349928	-0.234862	-0.424875
NMRK2	-0.580904	-0.664515	-1.92506	-1.81676	-0.501093	-0.752334	-0.262934	-0.486228	-0.788801	-0.92192	1.60007	1.58089	1.0661	0.948445	-0.320478	-0.257425	-0.171624	-0.156297	2.32889	2.53299	0.551368	0.606301	-0.239924	-0.504193	0.551567	0.530278	-0.679171	-0.16971	-0.37856	-0.491296	-0.0934121	-0.0769604	-0.0573017
RPS6KA1	0.294071	0.253359	-0.575752	-0.488097	0.118152	0.0796165	0.0647966	0.357119	0.144034	0.459048	-0.848565	-0.918374	-0.955257	-0.954162	0.034466	0.0294905	0.00522435	-0.109776	-0.997026	-0.72616	2.0405	2.08006	-0.663529	0.0326457	-0.893157	-1.04213	-1.22755	-1.46346	-0.0224735	0.0173546	1.98942	1.96149	1.92461
TTC32	-0.579455	-0.861751	0.397643	0.765646	-0.158423	-0.289512	-0.760059	-0.516031	-0.419938	-0.247898	1.62543	1.70318	-0.162145	-0.71054	-0.257436	-0.322084	0.363352	-0.23188	-0.433678	-1.00206	1.06043	1.05185	-0.150064	-0.12367	0.250472	0.102243	2.71767	2.45631	-0.987647	-0.916638	-1.2267	-1.05353	-1.08309
GRK5	-0.358403	-0.0924441	-1.80993	-1.69553	-0.156372	-0.291459	0.261829	0.323362	0.186257	-0.5207	-0.0946613	-0.00711846	0.419385	0.101359	-0.0235014	-0.0278994	-0.481645	-0.812046	0.117795	0.203517	-0.0375763	-0.284816	2.85	2.85	-0.103337	0.0309422	-0.642942	-0.282317	-0.30868	-0.232987	-0.0670651	-0.0485524	-0.0782301
DDB1	-0.637842	-0.6448	0.860788	0.581927	0.00353998	-0.151576	-0.622904	-0.297749	0.362164	-0.518876	2.85	2.85	-0.539316	-1.06416	-0.490356	-0.46103	-0.435549	-0.505536	-0.533264	-0.571563	-0.520399	-0.255442	2.03553	1.77196	-0.533517	-0.252037	-0.13138	-0.173044	-0.428658	-0.344018	-0.50811	-0.382512	-0.494288
ZNF503	-0.889801	-1.12363	-0.0424657	-0.394502	-0.108041	-0.493087	-0.345157	-0.399191	0.283942	0.259732	-1.8361	-0.16473	0.561059	0.744992	0.0833822	0.588543	1.56956	-0.299187	1.37642	1.21103	-0.597953	-0.425102	-0.664687	-1.39267	-0.415729	-0.695253	2.85	2.44716	-0.406465	-0.381967	-0.322256	-0.322393	-0.30305
MAP2	-1.11001	-1.41316	1.67542	1.38181	-1.37133	-1.53064	1.06107	1.21144	1.29858	1.43058	0.761478	0.558533	-0.18346	-0.291429	-1.07528	-1.04829	1.76006	0.0429589	0.283932	0.497945	-1.06997	-1.0515	0.538694	0.262249	-0.485413	-0.484576	1.0211	0.634366	-0.559447	-0.435431	-0.729611	-0.760101	-0.820555
LIMCH1	-0.553796	-0.751939	1.76296	1.66048	-1.03423	-0.982963	-0.512597	0.129817	-1.41081	-0.784065	2.49483	2.57933	-0.0956079	-0.187672	-0.0115563	0.0208858	-0.151255	-0.387765	-0.496516	-1.39774	-1.67966	-0.502616	0.643806	0.371901	0.614422	0.585886	-0.484361	0.151376	-0.278442	-0.255701	0.348505	0.307177	0.287915
RBPJ	0.268602	0.186289	-0.771003	-0.868327	-0.490603	-0.714866	0.865802	0.926578	0.582905	0.590176	1.58839	1.55004	0.698669	0.717597	-1.727	-1.65244	-0.868357	-1.65012	0.484994	0.596543	-1.94024	-2.01719	-0.433273	-0.473684	1.16556	1.16464	0.274215	0.175296	0.0993012	0.330748	0.435768	0.482553	0.422431
HDGFL1	-0.0776683	-0.0801592	-0.398314	-0.331082	-0.364603	-0.726562	0.755444	0.606675	0.947937	0.874013	-0.607562	-0.661106	1.17118	1.13735	-0.64598	-0.618614	-1.34772	-2.00261	-0.721432	-0.513677	-0.241011	0.0533979	-0.727764	-0.838476	0.38233	0.5041	-0.898242	-1.07919	2.54675	2.62115	0.386148	0.486896	0.40839
ATCAY	-0.816925	-0.738361	-0.39057	-0.636064	-0.721511	-0.989191	1.27605	1.28427	-0.283425	-0.678827	1.06516	1.18616	-0.193639	-0.729963	-0.558354	-0.567124	-0.691787	-0.914481	-0.244364	-0.573227	2.85	2.85	-0.606334	-0.500207	0.238627	0.588992	-0.502537	0.0568568	-0.74168	-0.587132	0.375672	0.374397	0.417167
MUSTN1	-0.378999	-0.446399	-2.13078	-1.62694	-0.0676069	-0.227959	0.0668098	-0.0344058	-0.534565	-0.345895	-0.636956	-0.475975	-0.324596	-0.736237	-0.1847	-0.044015	-0.176359	-0.686201	-0.422871	-0.187836	-0.484107	-0.278752	1.6616	2.24003	-0.125006	-0.135754	1.99781	2.40889	1.31753	1.48934	-0.0787857	-0.144518	-0.265797
TIPIN	-0.551998	-0.663299	-0.946598	0.35751	-0.319114	-0.863062	-0.335735	-1.42462	2.47995	2.48546	0.0890311	-0.104559	2.08451	2.02227	-1.04171	-1.03964	-0.322606	-0.292471	-0.619594	-0.602898	-0.486375	-0.429252	-0.213	-1.1505	0.650284	0.667583	-0.125023	0.368265	-0.256264	-0.388543	0.218869	0.361555	0.391569
PDE4DIP	0.486717	0.432724	-1.43844	-1.3237	1.81333	1.31012	-0.212195	-0.603133	-0.943583	0.0239654	-0.140112	-1.88695	-0.593128	-1.03906	-0.22399	-0.137278	0.0778113	-0.368599	0.137272	0.0201206	-0.232672	-0.488323	-0.172118	-0.224687	-1.85394	-0.0252616	1.65419	1.40141	2.00484	1.87152	0.0991558	0.262356	0.311638
FXR2	0.181694	-0.0127933	-0.314545	-0.228607	0.0238516	-0.240271	-1.05608	-0.848045	-0.474972	-0.0162033	2.85	2.85	-0.686616	0.255086	-0.23427	-0.288712	0.426254	0.342781	-0.0574495	-0.462006	-0.331958	0.0159241	0.504203	0.616994	-0.625732	-0.77179	-0.953572	-1.18486	-0.186112	-0.0347641	-0.139848	-0.150525	-0.0498573
PDPK1	-1.28753	-1.10877	-0.012559	-0.00754235	-0.51371	-0.781138	2.4743	2.45257	-0.491729	-0.4559	-0.289678	-0.362333	2.14355	2.02902	-0.993563	-0.914274	-0.602007	-0.822831	-0.285103	-0.41678	0.634474	0.559082	-0.295757	-0.363864	0.321627	0.877889	0.349397	0.363949	-0.846718	-0.851369	-0.13597	-0.273125	-0.0935962
ERG	-1.01163	-1.2316	1.28019	0.960878	-1.40049	-1.57175	1.37552	1.39948	1.49006	0.939003	0.90721	0.672307	0.0286203	0.0585721	-0.814987	-0.848295	1.44465	-0.221204	0.31883	0.455443	-1.51684	-1.1751	0.0758482	-0.529053	0.127988	-0.135741	1.26948	1.3429	-0.606227	-0.345845	-0.891709	-0.901454	-0.945055
NG_030306.2_frag	0.319678	0.191399	-2.04691	-1.95393	-0.696195	-0.790301	0.643396	0.616451	0.399932	0.293799	1.78017	1.8036	1.08725	1.03499	-1.13108	-1.18973	-0.906413	-1.23753	0.13701	0.385296	-1.15423	-1.13862	-0.230834	-0.187985	1.43996	1.4295	-0.385003	-0.344233	0.246579	0.531514	0.345255	0.358805	0.348415
PRKCZ	-0.136312	-0.182007	-1.31704	-1.22988	-0.0278761	-0.128767	0.282094	0.258596	2.05368	2.09352	-1.0497	-0.400218	1.89592	1.85725	-0.0708226	-0.0560254	-0.0386833	-0.253386	0.0601901	-0.389369	-0.122299	-0.046888	-0.186049	-0.0670313	-0.18909	-0.0377166	-1.96517	-2.19975	1.05296	1.1646	-0.232563	-0.272241	-0.119928
DMD	-0.783496	-0.720899	-1.06691	-0.121492	-1.03865	-1.11256	-0.0910974	-0.351155	-0.356957	0.0352491	2.60317	2.67105	-0.622706	-0.39542	-0.944919	-0.86362	-0.288104	-0.399492	1.43866	1.63362	-0.616592	-0.902404	-0.498388	-1.10146	1.03388	1.08209	0.779363	0.531959	-0.203077	-0.13274	0.298894	0.253563	0.250624
THG1L	0.151052	0.0614548	-1.76604	-1.67023	0.302954	0.120146	0.211716	0.298393	-0.210227	-0.0511736	0.443809	0.47844	-0.296561	-0.652816	0.407859	0.241115	-0.266395	-0.722906	2.85	2.85	0.289405	0.198524	0.0140724	-0.509007	-0.928873	-0.359808	-0.490507	-0.233431	-0.18596	-0.202583	-0.475729	-0.449257	-0.338576
FBXO21	-0.0486719	0.0580921	-1.04433	-0.954063	-0.0848546	-0.182692	0.152847	-0.109668	-0.156995	0.227225	-0.767458	-0.0221447	2.85	2.85	-0.0889015	-0.143517	0.261047	0.25048	0.0429297	-0.382024	-0.0542591	-0.117294	0.446184	0.169927	-0.813381	0.167324	-1.71558	-1.95853	0.0924762	-0.154585	0.0641108	0.179561	0.186415
CHAMP1	-0.712642	-0.731542	-0.270622	-0.766115	-0.619415	-1.03118	-0.716796	-2.23466	-0.278907	-0.349138	-0.41554	0.051143	0.974751	0.699269	-0.542666	-0.702739	-0.138554	-0.210996	0.0765324	0.192754	-0.455835	-0.440424	-0.420291	-0.215814	0.585593	0.672499	2.85	2.80223	-0.287515	-0.232986	0.897316	0.951026	0.930493
RPUSD2	-0.0761908	-0.0381373	0.144924	-0.493856	-0.120327	-0.315953	-0.138698	-1.84949	-1.40989	-0.677679	2.85	2.85	0.441827	0.0760803	-1.08244	-1.43837	0.0992913	0.0801705	-0.790829	-1.39462	0.0451709	0.276877	0.565421	0.536033	0.617412	0.660211	-0.512894	0.40443	-0.141911	-0.17765	0.264537	0.189098	0.342509
ZYX	0.295971	0.509911	-0.949404	0.372589	-0.328667	-0.407429	-0.269596	-0.422312	-1.10937	-0.191364	-0.0603219	0.247468	2.7669	2.85	0.0131706	0.112841	-2.15948	-1.25372	-1.36124	-0.566912	-0.372875	-0.135224	-0.213528	-0.734672	0.671831	0.688373	-0.810848	0.387784	-0.03029	0.219259	0.52419	0.93871	0.71549
MAP9	-0.38769	-0.294315	-0.397357	-1.34849	-0.522182	-0.716441	-0.60244	-1.19401	1.01011	0.997294	2.85	2.85	-0.242452	-0.585644	-0.130271	-0.194751	-0.297404	-0.216605	-1.07662	-0.659401	0.322287	0.351284	-0.634476	-0.305897	-0.10311	-0.128693	1.57949	1.50078	-0.333425	-0.37415	-0.266827	-0.304944	-0.278043
WDR55	0.245877	0.208013	-2.30794	-1.32755	-0.694766	-0.790271	0.61745	0.752834	0.117617	0.178778	1.79152	1.8673	1.06945	1.1553	-1.2267	-1.26949	-0.890901	-1.18685	-0.169032	0.15548	-0.908756	-1.05005	-0.685604	-0.535821	1.5417	1.49437	-0.062083	-0.0621782	0.24972	0.597106	0.375622	0.286533	0.463335
LRRC46	-0.883551	-0.691032	-0.882461	-1.43403	-0.408642	-0.7593	-0.0812262	-0.76529	2.85	2.85	0.031675	-0.00519064	-0.565253	-0.463859	-0.325406	-0.38461	0.288794	0.227796	-0.148688	-1.06519	-0.0665684	-0.183166	0.0320336	-0.656934	0.452046	0.6014	0.299868	0.50473	-0.123845	-0.123915	0.379404	0.223195	0.220579
TMEM259	0.017689	0.0920844	-0.849371	-0.758271	1.89442	2.07219	0.171535	0.191779	1.19294	2.0783	-0.777721	-0.642505	-1.24379	-1.24265	0.0685709	-0.184368	0.0765508	0.0780111	-0.46249	-1.00569	1.44764	1.34006	0.0185551	0.0629979	-1.17925	-0.415944	-1.52678	-1.77196	-0.0326316	-0.111343	0.564553	0.472689	0.364205
TIPIN	-0.366903	-0.610173	-0.0923004	-0.126944	-0.332215	-0.833667	-0.100638	-0.312643	2.52999	2.5828	-0.112322	-0.419699	2.23942	2.17016	-0.629	-0.81927	0.183571	0.103644	-0.254186	-1.27122	-0.311655	-0.392935	-0.693774	-0.467425	0.490284	0.421693	-1.75033	-0.389297	-0.0581138	-0.410706	-0.105975	0.0846968	0.0551283
LOR	2.76635	2.66303	0.161011	0.872055	0.628244	-0.359054	0.234296	0.011637	0.656042	0.714016	0.0720771	-0.130155	0.765572	0.0726507	-1.19373	-0.758864	-1.54433	-1.48072	-0.409142	0.106108	-1.52936	-1.38129	0.403989	-0.0804764	1.05691	-0.0995579	0.0940876	0.330017	-0.957591	-0.573025	-0.667015	0.0327505	-0.476535
GAGE4	0.144893	0.118263	-0.839386	-0.759264	0.104074	0.0158137	-0.0800845	-1.33678	2.70999	2.85	-1.08875	0.332771	-0.249133	-0.195051	-0.269433	-0.33822	-1.97081	-0.945272	-1.22445	-0.976866	0.188476	0.00220372	-0.607238	-0.486974	0.586034	0.310086	0.259896	0.658417	-0.144798	0.657637	0.826669	0.93101	0.734353
POTEB	-0.592652	-0.56581	0.803922	0.916142	0.350751	0.54273	0.209196	0.317166	1.35382	1.7466	-0.426215	-0.6168	-0.199627	0.258724	-0.53892	-0.539805	-0.618289	-0.93946	-0.452474	-0.561523	2.27476	2.21734	-0.67543	-1.37844	1.4794	1.2455	-1.42328	-0.474857	-0.711035	-0.517354	-1.06867	-0.76489	-0.650507
LGALS8	-0.28648	0.30561	0.0128248	-0.351391	-1.40088	-1.36735	1.7974	1.62355	0.104909	-0.291271	-0.448487	-0.217432	0.223265	-0.504719	-0.337216	-0.0813819	0.648287	-0.64635	-0.0832158	-0.238127	-1.78835	-1.84199	0.412577	-0.0603642	1.04047	1.6562	2.13184	2.06533	-0.483406	-0.561786	-0.225359	-0.353047	-0.453644
KLHDC8A	0.265564	0.234901	-2.00346	-1.91668	-0.673679	-0.787321	0.589733	0.532323	0.40827	0.385201	1.65659	1.8164	0.977612	0.986186	-1.32508	-1.21534	-0.602941	-0.96582	0.0775588	0.188439	-1.44041	-1.60868	-0.152479	-0.222771	1.44628	1.37191	-0.0029786	-0.0473309	0.159826	0.529235	0.510423	0.374491	0.454035
OPHN1	-0.497196	-0.344509	-2.32107	-0.60458	-0.808474	-0.904993	-0.0813762	-0.0712132	2.46305	2.39547	1.42496	1.54735	0.730604	0.731957	-0.993686	-0.83386	-0.735831	-0.825981	-0.0174809	0.155636	-0.873961	-0.565558	-0.574324	-0.399399	1.05001	1.13576	-0.209299	-0.192641	-0.218481	0.165967	0.205119	0.0510474	0.0169796
TBC1D9B	-0.472768	-0.360546	0.150332	0.346689	-0.0131805	-0.363022	0.180934	-2.71029	-0.251238	0.118627	0.414226	0.483538	-0.00346903	-0.392022	-0.329576	-0.321689	-0.24337	-0.314157	-0.41721	-0.232284	-0.279939	-0.238325	-0.394564	-0.163997	0.606763	0.604176	-0.393728	-1.12197	2.85	2.85	-0.0807236	-0.153794	-0.00946885
KIFC3	0.102742	0.0659997	-1.87285	-1.75639	-0.299167	-0.387412	-0.398779	-0.412936	-0.650863	-0.593969	0.0747913	-0.647787	2.65903	2.43336	-0.315978	-0.239535	-0.130315	-0.0472141	0.0313768	-0.0186285	-0.25317	-0.388351	-0.334871	-0.385738	2.32055	2.1029	-0.00423333	-0.149697	-0.30308	0.0508522	0.0442063	-0.0876912	-0.207146
ACVR2B_frag	1.1588	1.11126	-1.66209	-1.58266	-0.67864	-0.603774	-0.395146	0.276595	-0.0363368	0.611245	1.8922	1.97868	1.08811	0.926641	-0.582883	-0.52788	-0.633645	-0.646041	0.127637	0.289564	0.385884	0.25766	1.5065	1.29506	0.410954	0.350936	-1.01392	-1.9757	-0.847905	-0.663944	-0.619656	-0.585057	-0.612449
MUM1L1	-0.352605	-0.467351	-1.22299	-0.260694	-0.28303	-0.253321	2.72157	2.81767	-1.38514	-0.634253	-0.109062	-0.0305492	1.71629	1.65505	-0.379532	-0.289017	0.248113	0.271863	0.261042	-0.0173835	-0.0818652	-0.0961413	-0.52362	-0.620092	0.429214	0.0790976	-0.918144	-2.10267	0.0427512	-0.0813301	-0.0831355	0.0341014	-0.0848355
DLG4	-0.806559	-1.06064	1.45413	0.131453	-0.242724	-0.355697	0.0369222	-0.310992	0.339085	0.207653	-0.879594	-1.24103	-1.37573	-0.695385	-0.7202	-0.325664	2.85	2.23961	1.46329	0.0303116	0.546676	0.344214	0.235814	0.765238	-0.631946	-0.320628	-0.0358849	-0.230765	0.700719	-0.722507	-0.489258	-0.683763	-0.729365
RMND5A	-0.0446005	-0.0747465	-0.788547	-0.693306	0.204792	0.246447	-0.0619438	-1.00847	2.85	2.85	0.199617	-1.16082	-0.158443	0.131494	0.0155965	0.0895243	0.207298	0.262668	0.0383074	-0.951971	-0.0846707	0.311348	0.158531	-0.452213	-0.271222	-0.181303	-1.49675	-1.75307	0.165274	0.212671	0.135402	-0.00645618	0.270578
C1orf94	-1.17609	-1.14925	-0.328875	-0.474229	0.121255	0.17583	-0.0575111	0.194505	-0.179469	-0.116545	-0.878307	-0.550727	0.220351	0.50815	0.549734	0.776054	2.66695	0.145611	0.5334	0.595327	-0.216137	-0.108232	-0.106154	-0.412951	-0.660036	-0.542233	2.85	1.88025	-0.420377	-0.119623	-0.893625	-1.48687	-1.4729
GAGE2A	0.291414	0.174527	-0.658476	-0.583072	0.0663876	0.0427313	-1.30911	-1.12658	2.84401	2.85	-0.0678347	0.338069	-0.984936	-0.983995	-0.865392	-0.507603	-0.169441	-0.0618551	-1.02087	-0.78786	-0.273178	0.0579567	-1.02797	-1.15214	0.727696	0.554856	0.464758	0.00607177	-0.0365137	0.278021	0.839494	1.08979	0.822595
TTC17	-0.250148	-0.122464	-0.876786	-0.782225	2.85	2.85	-0.0993308	0.102298	0.310958	0.239539	-1.17109	-0.877724	0.154192	-0.00959495	-0.0897014	-0.22386	0.111948	0.175451	0.0724359	-0.00403548	0.653926	-0.0779089	-0.305147	0.216214	0.184488	-0.344902	-1.57993	-1.83443	0.0702243	0.0212838	-0.340627	-0.0249371	0.167232
IRF2BP1	-0.326664	-0.552809	-2.0111	-0.105229	-0.17121	0.298575	0.0638646	0.0398083	-1.20244	-0.712071	0.0481677	-0.0414537	2.85	2.85	-0.431036	-0.18833	-0.717726	-0.645169	-0.249447	0.00899201	-0.262204	-0.328834	0.313241	0.100409	0.408203	0.44634	-0.467145	-0.158438	-0.369328	-0.029373	0.226868	0.0401882	0.175272
ITCH	-0.38827	-0.612701	-2.68208	-0.199591	-0.318393	-0.313712	-0.659847	-0.817946	-0.137764	-0.241796	0.145032	0.437023	-0.455804	0.469731	-0.492461	-0.265823	0.403124	0.168715	0.0965797	-1.37185	-0.310587	0.00105142	0.173074	0.0971542	0.735633	0.335086	2.85	2.85	-0.218587	-0.0246663	-0.0320629	0.415333	-0.0629808
USP20	-0.307472	-0.410927	-1.60034	-1.47901	-0.191296	-0.0797857	-0.220902	-0.505431	-1.07708	-0.168018	-0.0858017	-1.32483	2.85	2.85	-0.159021	-0.120115	-0.0637101	0.136105	0.202743	-0.309031	-0.0834184	-0.122661	-0.117141	-0.0511437	0.695126	0.218388	-0.0382533	-0.0235943	-0.0663244	0.163633	0.131866	0.188835	0.112708
RAD23A	-1.08288	-1.82662	-1.01541	-0.0440921	-0.781232	-0.601454	-0.448933	-0.467059	0.508405	0.440009	-1.26848	-1.33324	1.07597	1.00612	-0.670615	-0.545737	0.559185	0.298381	0.771878	0.56533	1.52915	1.60261	0.0583614	0.0783546	0.124237	0.858671	-1.62004	-1.83888	0.24631	-0.1361	1.39094	1.35248	1.21436
ASNA1	-0.596101	-0.743193	-1.29417	-1.20787	-0.495902	-0.513818	-0.609547	-1.82991	-0.388708	-0.050008	-0.39879	-0.386429	1.76853	1.67659	-0.185132	-0.0939859	0.581704	0.222031	-0.0743933	-1.10579	-0.880949	-0.498499	0.3589	0.669594	1.06767	1.13897	2.201	2.56419	-0.184017	-0.356748	-0.186945	-0.0925543	-0.0757126
PCNP	-1.07411	-1.06354	-1.63734	-1.56244	-1.08155	-1.02823	1.35552	1.44427	1.15193	0.960143	0.462659	0.571625	-0.501382	-0.720094	-0.790525	-0.549627	-1.0729	-0.995672	-0.578555	-0.483077	0.990882	1.01343	1.02122	1.42185	0.595393	0.418868	1.42872	1.74069	-0.595092	-0.381849	-0.146002	-0.151812	-0.163393
RAB11FIP1	-0.422401	-0.556549	-1.81494	-1.72775	-1.28696	-1.24167	-1.27299	-1.56689	1.04918	0.96318	0.308435	0.420199	0.418204	0.235743	0.0702771	0.104444	0.667933	-0.134998	0.879058	1.01395	1.82937	1.89002	0.560071	0.411608	0.048207	-0.445739	1.31195	1.24544	-1.17853	-0.671769	-0.280683	-0.333631	-0.491738
KIFC3	0.108716	0.0252688	-0.900629	-1.87816	-0.43842	-0.257355	-0.545518	-1.00179	0.118567	0.00759138	-0.442842	-0.333121	2.62544	2.41934	-0.653704	-0.508951	-0.344487	-0.34312	-0.238232	-0.358789	-0.395791	-0.356449	-0.453476	-0.427883	2.37943	2.23654	0.495916	0.249111	-0.2706	-0.319319	-0.0509389	0.128094	-0.274431
NDEL1	-0.715628	-0.725664	0.328149	0.269376	-0.594424	-0.36455	0.494522	0.67018	-0.705269	-0.444502	-0.855021	-0.769356	0.581314	0.316087	-0.342001	-0.277462	-0.692711	-0.830811	0.0400762	-0.301292	-0.600823	-0.664679	1.50548	1.46255	2.85	2.85	-0.0892873	-0.10579	-0.410169	-0.278208	-0.681936	-0.596818	-0.756707
HMBS	0.262441	0.29751	-1.11589	-0.221947	-0.160443	-0.406901	-0.577633	0.0954232	0.331078	-0.0144237	-0.73399	-0.347695	0.443138	0.24321	-0.784233	-0.613916	-0.00664407	0.329659	0.417977	0.349863	-0.278169	-0.549425	-1.72604	0.0532159	0.417528	0.691367	-2.04177	-0.314683	2.85	2.85	-0.183841	-0.0491744	-0.00542035
SPIN1	0.995958	0.8713	-0.256805	-0.113286	-1.05075	-1.24545	-1.22357	-2.85	-0.812655	-1.79751	-0.626544	-0.740844	1.19243	1.37684	-0.103598	0.119962	0.863191	0.829848	1.57403	1.598	-0.297501	-0.343566	-0.220386	-0.232597	1.0409	0.813802	0.235261	-0.186883	0.0806334	-0.0660459	0.200268	0.261368	0.270759
R3HDM2_frag	-0.628806	-0.69174	-1.78329	-1.68283	-0.55792	-0.397644	-0.641142	-0.806003	1.49734	1.42539	-0.0869784	-0.120515	-0.497898	-0.553197	1.52737	1.64059	0.237484	-0.339204	-0.545768	-0.354742	-0.242046	-0.236295	0.156483	0.107908	0.117313	-0.166811	2.35337	2.63188	-0.211108	-0.0489996	-0.423677	-0.35844	-0.320049
GSAP_frag	0.3487	0.268829	-1.9914	-1.9124	-0.5645	-0.716105	0.639523	0.763092	0.409038	0.439844	1.58059	1.6855	0.946637	0.955038	-1.36341	-1.3387	-0.619129	-1.02145	0.115205	0.36591	-1.33199	-1.75118	-0.314565	-0.366502	1.3621	1.31963	-0.033853	0.0377615	0.188595	0.562345	0.47766	0.37998	0.479218
PALM2	-1.01662	-1.1162	0.356447	0.273273	0.739062	0.648839	-0.680675	-0.664899	1.04232	0.848013	0.502706	0.592305	0.0762665	-0.0736331	0.815589	0.97472	0.623901	-0.434359	2.74733	2.80652	-0.560823	-0.710537	-1.42052	-1.06209	-0.343869	-0.203621	-1.01022	-0.396341	-0.818723	-0.722059	-0.551825	-0.542595	-0.717697
CRYZ	-0.624576	-0.476695	0.037518	0.421733	-0.0538855	-0.192509	-0.61382	-0.395369	-0.0435092	0.0417124	-0.79872	-0.709873	1.33351	1.29677	-0.691638	-0.544072	-0.339145	-0.420028	2.85	2.85	-0.681195	-0.609068	-1.67737	-0.468472	0.322341	0.231909	0.0340273	0.341039	-0.419485	-0.196943	-0.172632	-0.221325	-0.113763
ST6GALNAC6	0.192825	0.00497376	-1.35401	-0.538092	0.631166	0.69471	0.876773	1.14079	-0.216923	-0.195117	0.732284	0.784945	-0.794886	-1.11884	0.248214	0.429096	-2.26136	-2.85	0.183474	0.250421	-0.0129387	0.101657	0.769153	0.40602	-0.0680855	0.307105	-0.806025	1.09961	-0.40812	0.180721	0.874802	0.802875	0.729606
PPIA	-1.12451	-1.40914	1.13311	0.840371	-1.07871	-1.12466	-0.192048	-0.378299	0.394385	-0.0230244	0.214187	0.13873	0.490492	0.368561	-1.8373	-1.78194	-0.1421	-0.295365	2.395	2.63232	-0.604501	-0.388628	-0.0212087	0.107759	0.581737	0.305985	1.03372	0.989431	-0.744634	-0.76969	0.271937	0.0302063	-0.0121809
ZFYVE27	-0.304481	-0.369924	-0.790497	-1.02406	-0.0809681	-0.0571788	-0.683651	-0.408296	-1.02325	-0.416136	0.587125	0.42886	-0.777354	-0.558284	0.321627	0.642776	-0.785475	-0.597538	-0.319485	-0.334333	-0.309898	-0.102319	2.85	2.85	0.413703	0.21491	0.200016	0.268533	-0.244114	-0.145288	-0.301076	-0.14032	-0.285533
EIF4B	-1.21715	-1.43354	-0.0584537	-0.29396	-0.71026	-0.692231	0.223505	0.237078	1.53504	1.60479	0.715434	0.937285	-0.700995	-1.72743	-0.841789	-0.630612	2.10669	0.993036	-0.604131	-2.13372	-0.898559	-0.961168	0.287112	0.239369	0.597379	0.648431	0.4854	0.523413	-0.553526	-0.373844	0.94431	0.929838	0.823264
TGIF2LX	0.511076	0.46551	-0.919251	-0.829786	1.89238	1.66872	-0.363177	-0.428216	1.35147	2.22656	-1.1977	-1.26895	-0.753741	-1.30548	-0.420932	-0.39143	0.028788	0.112937	0.410317	0.290003	-0.239756	-0.360116	-1.35765	-1.50498	0.288879	0.182606	-0.774593	-0.534535	1.34753	1.86969	-0.0065681	0.0194562	-0.00906171
CRYZ	-0.513152	-0.48372	-0.698401	0.00946366	-0.208225	-0.229789	-0.380581	-0.562957	-0.525269	-0.767867	-0.26085	-1.55792	1.31555	1.17615	-0.570243	-0.416838	-0.346326	-0.192312	2.85	2.85	-0.470858	-0.392557	-0.344599	-0.517964	0.404167	0.343928	-0.182782	0.186206	-0.233763	0.00950136	-0.158026	0.0379928	-0.118111
GAS8-AS1	-0.639585	-0.520626	1.3376	2.85	-1.03026	-1.05413	-0.727293	-0.214801	0.290154	0.0675361	-0.90827	-0.583265	2.0844	2.06081	-1.36333	-1.04283	-0.561605	-0.504506	0.500111	0.602132	-0.658563	-0.731713	-0.44821	-0.319715	0.395231	0.0764205	0.0843197	0.140222	-0.702615	-0.381941	0.564169	0.588237	0.467368
SPATA7	0.243237	0.254005	-0.973791	-2.45368	0.264934	0.439934	0.30964	0.34301	-0.0194974	0.146188	2.76279	2.82983	-0.131245	-0.338284	-0.0474725	-0.0584055	-1.12595	-1.17997	0.14339	0.465595	1.07442	0.95799	0.120446	-0.158939	-0.395945	-0.763302	-0.110411	-0.933378	0.247225	0.394873	-0.816939	-0.784554	-0.705741
PAG1	0.114784	0.0349724	0.781083	0.766494	-0.77453	-0.568312	0.169799	0.270241	-0.785342	-0.674453	-0.724445	-0.638028	0.0684727	-0.0545369	0.36262	0.441885	-1.3104	-1.66187	0.0744033	0.116741	-0.178149	-0.120468	2.12229	1.77787	0.223854	0.0443547	2.18595	2.05539	1.12766976399346e-05	0.167583	-1.47286	-1.41955	-1.39584
HEATR3	-0.541212	-0.576133	-0.394604	-1.76809	2.85	2.85	-0.347962	-0.263446	0.0797384	-0.258021	0.0135234	-0.0105637	0.0143457	-0.118977	-0.30093	-0.0588947	-0.120276	-0.0545047	0.417084	0.534455	-0.127125	-0.133597	-0.2539	-0.559163	-0.151889	0.247692	-0.812413	-0.409428	-0.221226	-0.397923	-0.224386	-0.207602	-0.148463
S1PR5	-0.415366	-0.360794	2.52141	2.60936	0.953073	0.864495	1.00246	1.30172	-0.603882	-0.63304	1.74709	1.73707	-0.605056	-1.08965	-0.218436	-0.166471	-0.995056	-0.769447	-0.592694	-0.684948	-0.442307	-0.473766	-0.511412	-0.539837	-0.708741	-0.438175	-0.862578	-0.564351	-0.231408	0.306403	-0.393406	-0.341604	-0.400651
MUM1L1	-0.282845	-0.328239	-1.28721	-1.19895	-0.135083	-0.13815	2.67146	2.84782	-0.178662	-0.181859	0.305256	0.497704	1.66255	1.59511	-0.227554	-0.0394333	-0.169443	-0.0835466	-0.249681	0.0727242	-9.40369e-05	-0.0315168	-0.753685	-1.06605	0.236714	0.250279	-1.94347	-1.38203	-0.101485	-0.118755	-0.1354	-0.0135178	-0.0929622
ATIC	-0.151832	-0.120718	-1.6749	-1.56947	0.263909	0.265223	2.85	2.85	0.459936	0.349946	-0.143623	0.0213936	-0.0062617	-0.00494522	-0.124975	0.10106	-0.237459	-0.20401	-0.0402521	0.0530487	-0.137334	-0.24083	-0.28267	-0.720939	0.115897	0.425999	-2.45886	0.111113	-0.263051	0.0397118	0.013015	-0.0167903	0.00827667
SDCBP	0.103757	0.0249353	-0.63487	-2.50228	0.995176	0.795837	0.992126	0.841494	-0.672574	0.156837	-0.941691	0.863913	-1.66315	-1.89237	0.64595	0.931093	2.01283	0.698411	0.585096	0.601685	0.866543	0.906563	-0.813723	-0.0759385	-1.35132	0.013847	0.922497	0.361136	0.0210632	-0.632573	-0.616575	-0.73795	-0.805764
PSMB4	-0.760345	-0.584888	0.362811	-0.109294	0.0114904	0.210186	-0.484136	0.00317086	0.0166473	0.356496	-0.768948	-0.680671	-0.178608	0.13125	0.757249	0.86109	2.31112	0.430235	0.594175	0.724349	-0.300425	-0.226211	-0.268658	-0.83977	-1.75872	-1.37076	2.83754	2.24023	-0.557997	-0.328978	-0.766929	-0.888744	-0.973952
LYSMD4	0.985597	0.981554	-0.0947464	-0.351648	0.637688	0.789805	0.277928	0.514534	-0.858453	-0.955713	0.148936	0.131685	-0.60886	-0.865171	1.41133	1.54881	-1.74793	-2.82645	-0.340731	-0.0986608	0.667366	0.623173	0.847671	0.22285	-1.19513	-0.617043	1.33034	1.82019	-1.06564	-0.635787	-0.214704	-0.189523	-0.273267
PAGE1	-0.253796	-0.242288	0.243856	-0.463858	0.397397	-1.88589	0.967775	-0.113948	2.67546	2.85	-0.784441	-0.846527	-0.27145	-0.574416	-0.0637157	-0.493318	0.289645	0.0672167	-0.916476	-0.67558	-0.359419	0.229839	-0.923818	-1.05219	0.587349	-0.103327	-1.12149	0.36619	-0.0744647	0.0159196	0.571172	0.764175	0.713082
METTL21C	-0.911911	-0.916773	-1.62185	-1.4989	1.19635	0.966421	-1.02445	-1.0394	0.0213904	-1.19503	-0.658803	0.150722	0.125089	-0.806915	-0.541431	-0.332372	0.860663	0.875018	0.478655	0.238885	0.0292361	-0.124466	-0.188085	0.106767	0.0705654	0.443054	2.83392	2.77763	0.207879	-0.355237	-0.165001	0.00927527	-0.0109008
PRMT6	-0.84844	-0.802128	2.35834	2.36533	1.13444	1.08492	1.20776	1.45007	-0.193267	-0.36105	1.68612	1.75671	-0.451781	-0.506903	-0.76609	-0.707694	-0.691513	-0.636374	-0.391599	-0.351256	-0.731237	-0.79988	-0.739285	-0.638753	-0.31367	-0.474113	-0.727429	-0.62145	-0.168341	0.558019	-0.524965	-0.573434	-0.581064
RBPJ	0.404904	0.318436	-1.10529	-1.52734	-0.420578	-0.631449	0.819313	0.90458	0.633497	0.72789	1.51393	1.64485	0.83965	0.720461	-1.68941	-1.6454	-0.643383	-1.20696	0.12434	0.341576	-2.0114	-1.89887	-0.234724	-0.277323	1.21219	1.17474	0.0351571	0.049047	0.0946134	0.41068	0.466318	0.418312	0.437631
DYNAP	0.995951	0.938016	1.07877	0.845857	0.232992	0.411297	1.14048	1.14423	-1.07659	-1.0425	-0.229112	-0.193352	0.354308	0.372463	0.678961	0.665521	-1.25865	-1.79983	-0.310109	-0.188049	0.627367	0.798809	1.36082	1.0496	-0.208533	-0.31621	-1.80126	-1.57623	0.658414	0.856537	-1.30957	-1.37732	-1.52308
FXR2	0.0946372	0.330443	-0.127487	-0.0403592	-0.449995	0.297218	-0.879293	-0.668375	-0.290136	-0.613769	2.85	2.85	-0.50471	0.0347864	-0.546792	0.00226136	0.529031	0.570456	-0.546228	-0.276991	-1.09879	-0.0427883	-0.554434	0.595441	-0.442984	-0.591064	-0.775363	-1.00986	0.0894346	0.284747	-0.336779	0.203702	-0.170821
PRMT8	-0.464188	-0.375954	-0.805339	-0.691532	-0.160756	-0.403827	-0.0182357	0.0788482	0.187426	0.0776281	-0.71583	-0.68218	2.85	2.85	-0.549637	-0.468246	0.396101	-0.395318	-0.359694	-0.0480387	-0.203803	-0.216382	1.02744	0.97008	-0.117898	-0.127162	-0.460446	-0.302036	-0.451837	-0.139702	-0.590836	-0.471418	-0.559802
CCSAP	-0.255957	-0.389191	-0.862147	-0.776162	-0.341481	-0.59822	-0.0100527	-0.529352	0.401422	0.429839	-1.12976	0.225842	0.978146	0.903833	-0.0923746	-0.268435	-0.304484	-0.1801	-0.212703	-1.00969	-1.82071	-1.3099	-1.28349	-0.483943	0.455094	0.356568	2.68945	2.63871	-0.202297	-0.139047	1.38289	1.01033	0.72738
DDX53	-0.503865	-0.500395	1.99447	2.03668	1.25111	1.20123	1.3666	1.47249	-0.913874	-0.642256	1.66477	1.67176	-0.551824	-0.551291	-0.53707	-0.587668	-0.400396	-0.379152	-0.389193	-0.907434	-0.485598	-0.453316	-1.04334	-0.537956	-0.602365	-0.24475	-1.15157	-1.26644	0.457309	0.950838	-0.437503	-0.360036	-0.619954
BCL6	-1.35793	-1.22975	0.155822	0.186372	-0.236469	-0.390292	0.484404	-0.51997	0.239999	-0.421822	0.218215	0.429426	-0.0722231	-0.00247607	-1.45529	-1.36508	0.65912	0.555679	-0.182804	0.263626	0.0171893	-0.0891446	-0.501308	-0.869437	0.25617	0.400574	2.85	2.85	-0.21881	-0.866858	-0.0121276	-0.233568	-0.231595
FBXO21	-0.553298	-0.543349	0.360105	0.756051	-0.149907	-0.30837	-0.354757	-1.18751	-0.0845949	-0.277817	-0.916303	-1.52745	2.85	2.85	-0.310074	-0.199767	0.288764	0.30024	0.514907	0.164948	-0.06809	-0.190255	0.00981812	-0.0507251	0.0839579	0.420855	-1.83646	-0.380036	-0.0156537	-0.0657331	-0.213817	-0.113428	-0.0884653
KIZ	-0.451189	-0.612548	-1.30942	-0.832343	2.00978	2.0864	0.10404	0.0881416	-0.337596	-0.4494	0.283575	0.410937	0.14685	0.245786	-0.178467	-0.0900882	-0.215995	-0.319567	-0.142346	-0.206417	0.314817	0.32686	0.06336	-0.152921	0.331509	0.77714	-2.85	-1.14562	1.80659	2.08423	-0.472016	-0.617605	-0.560038
APOBEC3C	-0.35596	-0.346218	2.85	2.85	-0.851019	-0.883812	-0.150574	-0.361881	-0.351425	0.0532826	0.729594	0.939022	0.385604	0.253553	-0.950865	-0.690818	-0.530115	-0.402248	-0.250945	0.438262	-0.714529	-0.644559	0.697185	0.488255	0.14011	0.0325729	-0.297944	-0.07205	-0.733245	-0.772012	-0.439708	-0.527007	-0.533282
GABBR1	-0.78294	-0.912503	1.75212	1.60039	-1.08663	-1.01517	0.618845	0.66941	1.51652	1.43281	0.923648	0.993679	0.124832	-0.17928	-0.540937	-0.614978	1.63559	0.561362	0.414509	0.30525	-1.16344	-0.991439	-2.35	-1.18142	0.237188	-0.0600866	0.355377	0.158406	0.00660573	0.154635	-0.883471	-0.85633	-0.842544
DLG3	-1.19812	-1.69041	1.35857	0.726487	-0.535724	-0.59634	-0.378791	-1.09857	-0.65242	-0.517716	-1.06415	-0.604776	1.43376	1.28032	-1.67364	-1.39565	1.72701	1.43648	0.605452	0.136087	-0.707364	-0.0264404	-0.103065	0.557777	1.2508	1.38394	1.03597	0.971806	0.192591	-0.257097	-0.53968	-0.541907	-0.515189
AK2	0.010696	-0.0578778	-1.69001	-1.57299	0.130053	0.138753	0.0273598	-0.478371	-0.849092	-0.279272	-1.33109	-0.569063	-0.508343	-0.0257915	0.0348803	-0.0421879	-0.279154	-0.0597659	0.253224	-0.0658188	0.512376	0.614476	-0.199579	-0.239703	0.226469	0.300711	2.85	2.85	-0.0232839	0.253169	-0.253095	-0.340581	-0.254906
C14orf37	0.227425	0.186561	0.568573	0.358045	0.323305	0.325425	0.762637	0.805276	-0.276976	-0.169625	0.263396	0.34228	-0.400897	-0.591502	0.460761	0.453957	-1.63914	-2.39331	0.223621	0.440786	0.33601	0.456979	1.58413	1.24987	-0.458793	-0.400261	1.47075	1.23927	-0.156321	0.294356	-1.86466	-2.04644	-1.97549
SHTN1	-0.83401	-0.974992	0.108434	-0.819086	-0.714453	-1.1	-0.789265	-1.79386	0.89327	1.07763	-0.843678	-0.395795	0.748617	0.664183	-0.726067	-0.493916	-0.66694	-0.530187	0.60786	0.840539	2.33124	2.472	-0.482419	-0.549484	0.925602	0.792296	1.19925	1.19296	-0.814337	-0.627546	-0.0288773	-0.328849	-0.340108
TAF10	-0.824117	-0.587727	-1.47547	-1.36822	-0.390383	-0.761632	0.535537	0.654724	1.10249	1.39247	-0.100071	0.623607	0.549972	0.330553	-0.857277	-0.957973	-0.0582129	0.0120807	-0.281723	-0.025808	-0.492746	-0.502275	-2.00103	-0.401339	0.207798	0.164013	2.83643	2.62811	-0.0415578	-0.227934	0.0557705	0.0894871	0.172454
TARBP2	0.0687149	-0.149413	-0.50121	-0.422171	-0.013971	-0.451047	0.67264	-0.991883	2.85	2.85	-0.747207	-0.810155	-0.843412	-0.534264	-0.27779	-0.255609	0.421046	0.307561	-0.881076	0.503498	-0.050493	0.179423	-0.88852	-1.01868	0.0777009	0.0550985	-1.08894	-1.30166	0.415881	0.239567	0.687175	0.613118	0.695201
OLFM1	-0.829295	-0.919768	1.84082	1.54687	-1.26092	-1.54133	0.714419	0.815826	1.42801	0.875831	1.06395	1.0094	-0.028002	-0.0622315	-0.831611	-0.789469	1.64832	0.443073	0.364061	0.487556	-1.33057	-1.58109	-1.59269	-0.859535	0.504495	0.296561	0.390214	0.515744	-0.128901	0.028532	-0.70397	-0.664592	-0.8497
UBL7	-1.32587	-1.27175	-1.03511	-0.946427	-0.231656	-0.622764	-0.651726	-1.58568	0.182439	-0.434009	-1.31114	-0.185576	1.66383	1.50141	-1.14466	-0.857662	0.49784	0.293063	0.528565	0.52576	-0.581937	-0.480841	-0.273507	-0.202391	0.323527	0.605207	2.37731	2.30476	0.634256	0.513584	0.632752	0.305557	0.252868
ZBED1	0.0587146	0.0345355	-1.63077	-0.11687	0.262845	0.226485	0.252574	0.28611	0.423964	-0.0344818	2.85	2.85	0.0250038	0.00405061	0.0737418	0.182236	-0.369871	-0.256277	0.0908732	0.441061	0.107881	0.186414	-0.945705	-0.320891	-0.64055	-0.427754	-2.47344	-1.05224	-0.0936495	0.0715848	-0.211733	-0.0629638	-0.318839
RRM1	-0.325477	-0.380899	-1.08043	-0.588555	-0.28558	-0.358324	-0.847824	-1.70376	-0.484929	0.177108	1.04547	1.08699	0.366794	0.08623	-0.606582	-0.429785	-0.123618	0.179046	-0.942528	-0.240784	2.85	2.85	-0.951985	-1.7378	0.275452	0.535241	0.297176	0.520292	0.066173	0.413764	0.0117259	0.0350337	0.103548
MAP2K6	-0.310615	-0.188215	-0.742707	-0.667877	-0.162363	-0.316622	0.131452	-0.127653	-0.882396	-1.16035	-0.298186	-0.11038	-1.06668	-1.06575	-0.167741	-0.349669	0.182853	0.402525	0.179105	0.0537088	-0.189683	0.0167021	2.04386	1.92716	2.4043	2.85	-1.29913	-1.50052	0.0952081	0.118091	0.157136	-0.00943882	0.0522676
FMN1	1.14752	1.1021	-1.24684	-0.284562	0.0658376	-0.306238	0.880334	0.827248	-0.558977	0.325231	-0.953247	-1.621	-0.794718	-0.793522	-0.580463	-0.71842	2.62282	1.75348	0.440873	0.437845	0.27703	0.236365	-1.71591	-1.87353	0.993136	1.21674	-0.77559	-0.14324	-0.210132	-0.235644	0.225309	0.0731253	0.18704
RPSA	-0.55201	-0.680168	-1.47315	-1.34249	-0.388797	-0.582816	-0.363045	-2.28428	-1.71706	0.272359	-1.37039	-0.221564	0.806245	0.971873	2.33003	1.57737	0.815062	0.739879	0.66314	0.894303	-0.0118323	-0.00257554	-0.683289	-0.566268	0.091401	0.306409	-0.916462	0.304702	0.62164	0.149614	0.890245	0.843903	0.878024
CASC4	0.256927	0.23539	1.07129	0.994076	-0.475795	-0.360501	0.225303	0.498439	-0.469072	-0.250442	-0.481641	-0.531716	-1.13148	-1.01264	0.60567	0.428928	-0.94299	-0.951807	-0.503679	-0.895136	-0.554923	-0.455588	2.48331	2.29166	-0.500765	-0.255572	2.0495	1.94101	-0.514739	-0.368083	-0.835791	-0.835371	-0.75378
PALM2	-0.70319	-0.683058	0.418157	0.351852	0.715874	0.404345	-0.722282	-0.766063	0.883285	1.014	0.401986	0.573979	0.00101649	-0.056412	0.905313	0.930882	0.44566	-0.67627	2.71728	2.85	-0.819769	-0.846947	-1.24405	-1.17437	-0.571086	-0.42555	-0.356618	-0.556792	-0.923656	-0.77085	-0.422335	-0.502764	-0.610144
HCLS1	-0.591114	-0.801085	0.59387	0.0420034	-0.515145	-1.10552	0.299648	-0.138161	0.635702	0.28938	0.327852	0.468778	-2.2085	-0.341683	0.200206	0.00199625	2.85	1.73504	-0.565385	0.0180029	0.406859	0.324166	-0.181086	-0.650035	0.977572	0.947751	-2.63805	-0.446699	0.395295	-0.0685053	-0.0491048	-0.335307	-0.165051
C1orf94	-1.19752	-1.14399	0.506942	-0.166038	0.00284239	-0.310831	-0.15097	-0.191989	0.151488	0.652982	-1.11559	-0.680479	-0.221382	0.361397	0.423986	0.682543	2.49614	0.357477	0.542372	1.07126	-0.202953	-0.120037	-0.530231	-0.353883	-0.982921	-0.717791	2.85	1.99752	-0.777193	-0.15249	-0.831908	-1.18236	-1.0821
COMT	0.0838608	0.134099	-0.843559	-0.7547	-0.0160875	-0.185404	-0.00145927	0.0764798	-0.0368469	0.392721	0.401574	0.162633	-1.22827	-1.22716	0.0357995	-0.0553866	0.27322	0.25216	2.85	2.85	-0.0293721	-0.155417	0.0400499	0.240169	-0.0671201	-1.31634	-1.5043	-1.74345	0.25487	0.000351524	0.240134	0.0887759	0.191585
ABR	-0.527517	-0.441238	-0.43849	-0.691062	2.52342	2.85	0.798649	0.494246	1.16157	2.6797	-1.30293	-0.749936	-0.522739	-0.48102	-0.556907	-0.675363	-0.437009	-0.634402	-0.593639	-0.0940006	-0.215161	-0.166738	-0.331907	-0.703488	-0.171476	0.148108	-0.945073	-0.283275	-0.0799844	-0.12603	0.273915	0.0348897	0.0916204
MTAP	1.49227	1.82822	1.74334	1.19297	-0.828936	-1.31331	-0.286824	-0.501701	-1.34831	0.409883	-0.159879	0.311454	-0.257036	0.27343	-1.39087	-1.65905	1.61671	0.263996	-1.68197	0.15457	-1.10119	-1.17015	0.451886	-0.0117013	0.856144	0.898412	0.62939	1.15695	-0.673408	-0.366426	-0.123844	-0.245428	-0.159603
PRMT8	-0.296498	-0.292077	-1.5127	-0.304211	-0.238906	-0.347987	-0.0653232	-0.000430683	-0.0567884	0.242987	-0.09508	0.0459743	2.85	2.85	-0.530339	-0.451638	0.556252	0.119571	-0.634392	-0.435962	-0.119161	-0.289247	0.927323	0.795611	-0.514511	-0.0968623	-1.63981	-0.424039	-0.157913	0.0140216	-0.245887	-0.374194	-0.319753
BC031259.1_frag	-0.612768	-0.719955	1.97709	1.89186	-0.618362	-1.29106	0.363526	0.478931	0.357056	0.88182	0.721609	0.929552	1.13825	1.19102	-1.01928	-0.995458	-1.14057	-2.49453	0.366084	0.970732	-0.440696	-0.220897	0.567489	0.274495	0.730682	0.576326	-0.0623748	0.144281	-1.63345	-0.720941	-0.447637	-0.595777	-0.547036
ZNF428	0.0983027	0.0695205	-0.715631	-0.642103	-0.39209	-0.620253	-1.35008	-1.17209	2.16812	1.48666	-0.944475	-1.00303	-1.03397	0.113638	-0.463035	-0.773828	0.0685951	-0.165623	-1.06901	-0.841798	-0.675304	-1.09852	2.22952	2.02267	0.533301	0.632137	1.2328	1.24498	0.150573	0.169615	0.325512	0.117028	0.297872
CREB3L1	0.395395	0.0984777	-0.932502	-0.786812	-0.24531	-0.125461	-0.506308	-0.518037	-1.38733	-0.460181	0.109243	0.0444478	0.486607	0.527769	0.200641	0.174272	-0.288964	-0.561504	-0.496652	-2.50139	-0.215837	-0.309195	0.504448	0.395936	0.812025	0.832799	2.85	2.85	-0.462017	-0.441966	-0.0758045	-0.137128	-0.0866596
KIAA0586	-0.292708	-0.397017	-0.958507	-1.62646	-0.45764	-0.00634318	-0.248889	-0.165258	-0.40233	0.124248	-0.56296	-1.2539	0.128825	0.581399	0.0236028	-0.14204	-0.200614	-0.314645	-0.100774	0.231745	-0.235302	-0.3439	-0.473028	-0.635345	-0.0139475	0.116393	2.85	2.85	-0.239946	-0.24454	0.914386	0.136381	0.216394
ZNF573	-0.590616	-0.815664	2.06592	1.58326	-1.11379	-1.45013	0.822369	0.591769	1.17815	0.829781	1.01513	1.06608	0.0633206	-0.124844	-1.04843	-0.805344	1.07562	-0.288947	0.521168	0.785339	-1.36871	-1.53326	-1.21967	-1.75657	0.747801	0.815387	0.515263	0.43814	-0.344318	0.128654	-0.474019	-0.710345	-0.598485
XPA	-0.487888	-0.608214	-1.83869	-1.72077	-0.413522	-0.575403	-0.302453	-0.107581	2.85	2.85	-0.252697	-0.0661363	1.55309	1.27632	-0.295166	-0.158301	-0.0706279	-0.27134	-0.219343	-0.973514	-0.57189	-0.548007	-0.336802	-0.354747	0.460992	0.128683	0.053271	0.225587	-0.249308	-0.106642	0.25862	0.278479	0.351215
MS4A14	-0.80186	-0.866073	2.13437	1.77985	-1.21885	-1.26642	0.457617	0.208925	0.788248	1.19047	0.969781	1.00521	-0.231178	-0.515125	-1.20139	-1.14226	1.76793	0.0711413	0.255613	0.512645	-0.9888	-1.03258	-0.961822	-1.17971	1.21846	1.07044	0.614479	0.080579	-0.453584	-0.236805	-0.747873	-0.576023	-0.705422
IRF2BP2	-0.724455	-0.549337	-1.77772	0.0838091	-1.04706	-1.50588	-0.137134	-0.603855	0.12513	0.101604	-1.40762	-0.0124364	0.313009	0.3428	-1.29692	-0.957009	0.121138	-0.607712	-0.730149	-1.98476	0.264188	0.288626	1.07559	0.741161	1.23416	1.05392	0.988838	1.06507	1.90626	1.78936	0.606315	0.5846	0.656465
SIAH2	-0.0126584	0.063949	-0.451902	-0.348734	-0.116087	-0.237908	-0.0670578	-1.09236	-0.644493	0.680957	-0.772996	-0.85516	-0.261043	0.494221	-0.735007	-0.493523	0.495498	0.409591	-0.947731	-0.628928	-0.326968	-0.692704	-0.957448	-0.48981	0.10848	0.128395	2.85	2.85	0.327191	0.132018	0.133059	0.202545	0.112413
PSMD11	-0.750291	-0.782264	1.05109	0.915124	-0.47567	-0.732133	-0.19684	-0.68763	-0.822565	-0.605796	-0.553501	0.0316239	0.617008	0.471255	-1.02081	-0.714334	0.245076	0.278713	2.85	2.85	0.173082	-0.679675	-0.00778977	-1.18655	-0.0334604	0.0175176	-0.209699	-0.0884593	-0.333318	-0.545401	0.023421	-0.0966058	0.129735
RHBDD1	-0.654968	-0.719728	0.249589	0.100336	0.165078	0.134348	-0.285135	-1.00452	0.374607	-0.0883492	-0.933893	-0.701208	0.201581	0.368878	0.926496	1.0109	2.25877	0.0261784	0.238925	0.384502	-0.479885	-0.473823	-1.1461	-2.31549	-0.24909	-0.635748	2.85	1.72522	-0.607664	-0.281563	-0.209693	-0.388937	-0.110492
PPFIA4	0.0708646	-0.0427876	-0.0240104	-0.466789	0.274502	0.33251	-1.28992	-1.08297	-0.71186	-0.255502	-0.81834	-0.886422	-0.922392	-0.921325	-0.0129665	0.0551692	0.184631	0.173942	0.339033	-0.698963	0.455391	0.345671	2.85	2.65615	0.291195	-0.340522	-1.18795	-1.41802	1.49616	1.58414	-0.169174	-0.0889945	0.157242
MPRIP	-0.038204	0.332916	1.76463	1.16681	-1.24196	-1.30394	-1.14224	-0.596306	0.296775	0.260436	1.29892	1.365	-0.0446277	-0.596706	0.991704	1.24953	-0.943788	-0.977692	0.257293	0.408968	-0.945966	-0.76204	-1.06856	-1.74113	1.13145	0.716156	1.62459	1.3961	-0.791932	-0.64252	-0.686871	-0.311407	-0.42539
MUC20	-0.718302	-0.647203	1.11275	0.768628	-0.590143	-0.687925	1.04509	1.05512	-0.183313	-0.72616	-0.35009	0.105268	-0.387769	-0.51434	-0.670951	-0.703747	-0.534292	-0.545972	-0.642734	-1.28444	-0.538746	-0.564452	2.85	2.74623	1.37223	1.19994	-0.0765675	-0.0204027	-0.362528	-0.263012	-0.571774	-0.370042	-0.473493
STK39	-0.277852	-0.331673	-0.965524	-0.669614	-0.19179	-0.315525	-0.468744	-0.783599	-0.232914	-0.435904	2.85	2.85	-0.0628754	0.11008	-0.336143	-0.0354783	-0.38302	-0.475219	-0.228792	0.0369669	0.60721	0.441068	-0.380142	-0.75543	0.581252	0.34858	0.0767437	-0.146073	-0.419465	-0.466257	-0.494231	-0.229789	-0.336903
GAGE12B	0.760078	0.613593	-1.82379	-1.72517	0.19287	0.170639	-0.0930972	-0.0636528	2.3071	2.66771	1.8196	1.89806	-0.402315	-1.17009	-0.00403281	0.111822	-0.285724	-0.623954	-0.0747996	-0.106287	-0.0487556	-0.0104481	-0.115202	-0.466389	-0.441567	-0.443598	-0.584885	-1.3997	0.0566722	0.199203	-0.421527	-0.168981	-0.323379
TNRC6C	-0.273113	-0.582861	-0.740753	-0.659768	-0.778429	-0.60315	-0.623356	-1.24351	0.574358	0.679873	2.85	2.85	-0.204962	0.200242	-0.630046	-0.578711	0.23564	0.120704	-1.12997	-0.879716	0.756083	0.739081	-1.1376	-1.27096	0.394303	-0.2244	0.849139	0.908301	-0.0386741	0.106407	0.000424726	-0.0959728	0.105388
ARL13B	-1.21209	-1.1114	2.12697	1.94273	-0.284	-0.526399	0.616777	0.665546	1.67434	1.58126	0.409774	0.478894	-0.106371	-0.333307	-0.999809	-0.772428	2.20635	0.728991	0.299059	0.491721	-0.725938	-0.838696	-0.705613	-0.584835	-0.151184	-0.647041	-0.381373	-0.121584	-0.102409	-0.188896	-1.2785	-1.05522	-1.09532
NAF1	-0.445472	-0.578171	-0.850235	-0.29083	-0.455919	-0.608787	-0.321869	-0.525378	0.0754491	0.232517	-0.171884	-0.110994	2.85	2.85	-0.509356	-0.328063	0.3772	-0.807668	-0.473889	-0.0722157	-0.22084	-0.266843	0.168181	-0.0978114	0.16323	0.0558891	-0.536705	-0.370269	-0.569803	-0.381503	0.250883	0.153748	0.169664
PTPN3	-0.0757828	-0.207665	0.637552	-2.17427	-0.0476248	0.0132005	-0.152374	0.0740849	0.00986299	-0.158908	-2.2109	-2.34756	0.495491	-1.20848	-0.44979	-0.218763	2.53736	1.45802	1.33958	-0.02654	0.820661	0.549181	0.397563	0.863075	0.593224	-0.36742	0.436479	-0.598435	0.905251	-0.0314057	-0.49778	-0.158769	-0.198127
RCN3	-0.134672	-0.262088	2.85	2.85	-0.0435642	-0.127893	-0.0648815	-1.115	-0.0852075	0.0678771	-0.615481	-0.950799	-0.0558868	-0.198273	-0.180018	-0.171293	0.471626	0.330478	0.1462	-0.794193	-0.0883507	-0.105409	-1.02161	-1.13921	0.100102	-0.269947	-1.2027	-1.3949	0.98226	0.939876	0.14825	0.234694	0.208766
SEC24D	0.350604	0.416953	-1.37077	-2.23294	-0.698123	-0.783061	0.630296	0.710843	0.516359	0.537821	1.70371	1.72089	1.01594	0.852458	-1.60076	-1.48144	-0.446153	-0.994574	0.115741	0.135635	-1.56291	-1.46689	-0.0373678	-0.36406	1.33505	1.20306	0.112061	-0.137588	0.347449	0.396967	0.265857	0.486295	0.322638
CSRP2	0.301796	0.301218	0.826936	-0.486832	-0.841685	-1.0258	-0.854451	-0.914323	1.46171	1.46064	2.85	2.85	-0.145683	-0.0629942	-1.38489	-1.12585	-0.222307	-0.245569	-0.189345	-0.378445	-0.770434	-0.889237	-0.601391	-0.445774	0.455105	0.344225	0.105568	0.0263987	-0.540741	-0.235522	0.122421	0.0455648	0.0544421
MUC20	0.0279156	-0.072306	0.292804	0.125731	-0.0265261	-0.128261	1.06523	0.899467	-0.956383	-0.834142	-0.11761	0.0206944	-0.651572	-0.430858	-0.287917	-0.0290371	-0.966602	-1.66934	-0.426377	0.0293318	-0.0998491	0.0758668	2.85	2.80543	1.38588	1.02657	-0.406133	-0.761368	-0.435138	-0.183724	-0.762472	-0.830614	-0.828727
PTPN20	-0.942018	-1.04027	1.40208	1.21996	-1.65233	-1.79196	0.632717	0.75363	1.09328	1.04333	1.49968	1.47497	0.487937	0.262925	-0.473565	-0.625875	1.41988	-0.0185953	0.498567	0.484899	-1.74713	-1.54836	-0.0523816	-0.263866	0.165482	0.0580346	0.623908	0.529683	-0.392726	-0.0420603	-1.00112	-1.16125	-0.897463
WIPF1	-1.0276	-1.21424	-0.0970215	0.17854	-0.926738	-1.13343	-0.309559	-0.399094	0.658443	0.501936	0.0845864	0.159004	1.06587	1.01258	-1.16122	-1.04011	-0.884097	-0.945139	-0.413128	0.0143158	-0.456126	-0.419814	-0.233301	-0.624945	0.51514	0.437908	0.234101	0.164513	-0.71809	-0.344498	2.43708	2.49227	2.39186
IRAK3	0.101187	-0.0865923	-1.87066	-1.7391	2.85	2.85	0.127354	0.0958804	-2.11624	-0.652039	-0.183566	-0.131974	0.0515189	0.969173	0.0426146	0.204062	-0.230215	-0.193489	0.0844447	0.000145202	0.0630676	0.186229	-0.0495279	0.0682975	-0.168187	0.101408	0.0749662	-0.686127	-0.0974794	0.0616838	-0.0561022	-0.0272933	-0.0770131
EIF4EBP1	-0.418487	-0.728148	-0.682373	-0.600726	-0.360874	-0.362745	-0.493224	-1.18923	0.174285	-0.633525	-0.936485	-1.00151	0.0653677	0.570924	-1.19071	-1.95898	0.852286	0.489255	-1.07477	-0.822471	-0.319265	-0.368406	1.63207	1.52539	1.10357	0.984148	2.22253	2.25206	0.0212834	0.477095	0.254976	0.230602	0.286094
RGCC	-0.0591854	0.0538347	-0.428093	-0.344058	0.080765	0.0172273	-0.392456	-0.949781	-0.0656716	-0.897113	2.85	2.85	0.190993	-0.790876	0.0872867	0.285984	0.575978	0.396345	-0.831969	-0.0529932	-1.36492	-0.172583	-0.839884	-0.978267	1.04547	0.435344	-1.05297	-1.27914	0.211682	0.337771	0.167178	0.195917	0.0831856
C11orf54	0.210788	0.0659511	0.292441	0.13119	-1.14047	-1.00875	0.335703	0.507791	-0.0617931	0.13334	-0.238821	-0.222088	2.85	2.85	-0.931763	-0.61831	0.621403	-0.012146	0.243515	-0.14041	-0.677113	-0.83755	-0.592985	-0.196706	0.392665	0.325593	-0.189502	-0.636001	-0.37478	-0.766164	-0.562081	-0.323028	-0.589295
PAIP1	1.93121	1.85885	-1.81274	-0.817847	-1.02089	-0.972556	-0.439504	-1.41852	1.0935	1.12574	0.687651	1.07088	0.401844	0.590042	-0.72942	-0.463438	1.01111	0.659438	-0.183677	-1.1942	-0.21999	-0.665298	-2.49178	-0.384939	0.780132	0.77252	0.0321497	0.106451	-0.0401656	-0.177777	0.19718	0.450996	0.263034
PPA1	0.00734126	0.00658418	-1.90439	-0.951587	-0.869874	-0.907855	-0.372909	-0.328074	-0.268074	-0.508324	-0.921011	-1.04731	2.85	2.77173	-0.263222	-0.0272652	-0.256204	-0.485512	-0.736809	-0.623307	0.567588	0.420442	1.41546	1.25273	0.615605	0.637432	-0.240695	-0.123122	0.561671	0.751101	-0.281085	-0.347929	-0.407332
TNRC6C	-0.532389	-0.620968	-0.802019	-0.718595	-0.387968	-0.343176	-1.52186	-0.406801	0.784829	0.739183	2.85	2.85	-0.132165	-0.0369593	-0.687978	-0.677786	0.314701	-0.0332773	-1.20296	-0.945167	0.756524	0.620666	-1.21082	0.180659	-0.0730628	-0.490665	1.1797	0.978424	-0.250413	-0.0149024	-0.228785	-0.0504945	-0.131969
ECHDC1	-1.24292	-1.35415	2.07682	1.77382	-0.490437	-0.798947	0.521387	0.383671	1.36566	1.4342	0.569007	0.737884	0.145844	0.259409	-0.952043	-0.545123	2.10576	0.378913	0.798891	0.862973	-0.960535	-1.2982	-0.52133	-0.675308	-0.324265	0.00391967	0.267929	-0.141298	-0.355084	-0.733	-1.03124	-1.16711	-1.0951
ZBTB47	-0.152197	-0.166021	-1.22956	-1.14445	-0.146291	-0.224392	-0.26186	-0.198127	-1.05661	-0.126715	-0.304812	-1.56225	-0.140494	0.355127	-0.181603	-0.136657	-0.630805	-0.511092	-0.342139	-0.185956	-0.0926339	-0.151285	0.394127	1.04041	-0.389769	-0.181299	-0.478691	0.246118	-0.112651	-0.142152	2.72835	2.78215	2.70423
GAGE10	0.977983	0.952532	-0.875646	-0.801815	-0.0629782	-0.204167	-0.556482	-1.33399	2.58958	2.85	-1.10543	-0.0990456	-0.526922	-0.330814	-0.759617	-0.9981	0.778528	0.145311	-1.23048	-0.546095	-1.69872	-0.651163	-0.0860168	0.0248051	0.564195	0.438715	0.289296	0.419849	-0.336765	-0.0845341	0.681844	0.881483	0.649607
GAGE2D	0.32532	0.282175	-0.398406	-0.333492	0.247758	0.0283899	-0.958534	-0.801391	2.50983	2.71261	-0.600441	0.551273	-0.679454	0.75699	-0.802569	-0.537842	-1.31508	-1.9474	-0.710386	-0.509793	-1.12207	-0.736439	-0.7165	-0.823395	0.802168	0.574668	0.372755	0.599186	0.0877721	0.25617	0.919336	1.10164	0.865152
RBPJ	0.442838	0.468708	-0.970689	-0.897802	-0.41189	-0.422187	0.891996	0.981215	0.716754	0.737945	1.51735	1.46633	0.791871	0.696183	-1.75647	-1.63388	-0.541574	-1.24508	0.13777	0.268441	-2.35835	-2.16634	-0.137306	-0.421907	1.15119	1.02823	0.0571268	-0.0302508	0.198419	0.302893	0.320761	0.483067	0.334645
MAGI1	-0.213591	-0.298023	0.185675	0.280594	-1.80897	-2.01544	-0.582277	-0.948484	-0.859149	-0.965835	1.56694	1.7807	-0.0773064	-0.212983	-0.509975	-0.250368	1.63825	1.11134	0.340602	-0.344764	0.144012	0.201085	-0.121175	0.0494381	0.362804	-0.0270569	2.12267	2.19961	-0.111585	-0.724908	-0.506928	-0.608207	-0.796691
CDH18	-0.294822	-0.151452	-1.41653	-0.673862	-0.47587	-0.3745	-0.394706	-0.0829038	-0.0387506	0.412281	2.85	2.85	0.716275	0.717883	-0.426846	-0.322045	-0.336512	-0.562894	-0.391912	-0.380833	-0.236339	-0.46903	-0.355725	-0.479902	-0.716903	-0.342952	1.33076	1.11402	-0.630486	-0.594062	-0.275867	-0.178513	-0.243074
GLI2	-1.11475	-1.13082	0.293662	0.51138	0.0698123	-0.00773503	-1.03146	-0.796374	0.324026	0.301353	-1.56581	-1.14464	0.413412	1.02195	0.60844	0.961825	2.30588	0.647932	0.838438	1.0538	-0.139398	0.278141	-1.18526	-1.54378	-0.617273	-0.469457	1.92724	1.8635	-0.908561	-0.465488	-0.206214	-0.384104	-0.709684
TTC5	-0.58388	-0.654878	-0.903349	-1.8847	-0.611604	-0.715463	2.85	2.84654	0.37528	0.463081	1.61372	1.96314	-0.515866	-0.413852	-0.398903	-0.169644	-0.0271944	-0.00545967	0.154642	-0.066397	-0.303884	-0.53282	-0.166656	-0.329241	0.14609	0.286005	-1.05646	-0.104905	-0.235129	-0.299205	-0.295568	-0.247839	-0.210897
LAMTOR5	1.71516	1.63714	-0.311185	-1.28658	-0.556394	-0.77278	-2.23092	-0.846367	1.91215	1.88687	0.973663	1.02828	1.34997	1.29645	-0.414087	-0.36136	0.155988	0.189549	-0.708874	-1.55294	-0.659834	-0.494733	-0.653135	-0.347221	0.38416	0.333486	-0.219556	-0.110102	-0.240825	-0.531222	-0.240314	-0.0457604	-0.27869
LGALS9	-0.485162	0.0457064	-0.48565	-0.998052	-1.23831	-1.28527	1.60808	1.52393	1.15056	1.04846	-0.481672	-0.174517	0.391235	0.303776	-0.433762	-0.224388	0.202581	-1.22043	0.0345151	-0.044131	-1.42895	-1.17692	0.731935	0.185413	0.847669	1.55916	1.828	2.01256	-0.543111	-0.384346	-1.01178	-0.881154	-0.975977
ABCA2	1.26888	1.22993	-2.05253	-1.9178	0.128665	0.40654	0.68601	0.616173	-0.251695	-0.428222	-0.240366	0.0933515	-0.691972	-0.486978	2.48089	2.5467	-0.496001	-0.208218	0.076435	-2.28373	0.0800183	0.00929117	-0.273271	-0.356969	0.0115625	-0.217433	0.528342	0.172394	0.0176808	0.232706	-0.237936	-0.213131	-0.229312
PDE5A	-0.848908	-0.745706	-1.44064	-1.30165	-0.963422	-0.896552	-1.11866	-1.44459	1.14361	0.793538	-0.472482	-1.98388	-0.324675	0.443827	-0.0280028	0.458802	2.49991	1.28706	-0.103432	0.437912	-0.126016	-1.01806	0.394687	-0.287453	1.48176	1.42	0.1583	0.16172	0.102054	0.175987	0.634807	0.868878	0.641264
Nol3	-1.10025	-1.02024	-0.572225	-0.746372	0.698624	0.597456	1.52574	1.48088	1.73049	1.67712	1.66581	1.47172	0.539553	0.410237	-0.70549	-0.536496	1.32157	-0.90843	0.11972	0.302669	0.10179	-0.113211	-1.47061	-1.14872	-0.217565	-0.21252	0.071378	-0.235398	-0.650927	-0.359529	-1.15344	-1.27553	-1.2878
MRTO4	-0.493871	-0.425049	-1.20514	-1.10539	-0.185417	-0.243559	-0.671659	-1.20798	-0.046007	-1.14546	0.667916	0.764014	-1.02061	0.290888	-0.452414	-0.458327	-0.0953308	-0.153958	-0.0325463	-1.37629	-0.534058	0.0426849	0.584189	0.607331	2.85	2.83533	0.236664	0.437009	-0.0017413	0.0552531	0.37011	0.316795	0.256223
MEA1	-0.829314	-1.36705	0.480799	0.691392	-1.56724	-1.20701	0.283769	0.192747	2.26225	2.18787	0.721371	0.89421	-1.16717	-0.275626	1.21813	1.3636	0.384315	0.00656651	-1.20151	-0.978821	-0.869767	-0.949465	-1.2083	-0.13344	0.136837	0.681222	-0.945707	-0.193014	-0.276802	-0.367552	0.72612	0.704565	0.60202
RSPH1	0.808502	0.73156	-0.596888	-0.215838	-0.907481	-0.955097	2.7231	2.74231	0.622776	0.609934	1.81192	1.8414	0.0050012	-0.00821859	-0.227375	-0.0760119	-0.152444	-0.445742	-0.970719	-1.07532	-0.828634	-0.886129	-0.0487993	-0.0427762	-0.397883	-0.771622	-0.816084	-0.423292	-0.380198	-0.350334	-0.421051	-0.417716	-0.480849
ETV2	-0.234931	-0.096726	-0.654413	-1.1221	0.0334644	0.0122694	-0.377407	-0.60347	-0.563527	-0.0615756	0.416881	0.344968	-0.262961	-0.48624	-0.224836	-0.0965632	-0.322485	-0.411036	-0.343628	-0.251368	-0.114725	-0.253674	-0.352132	-0.129607	-0.321476	-0.875396	-0.388351	-0.605316	-0.345462	-0.227191	2.85	2.85	2.85
NR4A1	-0.606977	-0.547409	-1.29519	-0.594328	-0.463777	-0.354095	-0.729126	-0.832722	0.332307	0.142711	-1.59902	-0.0599835	-0.162133	0.168969	-0.286204	-0.188204	0.102649	0.122026	2.85	2.85	0.0429056	-0.0509052	-1.17031	-0.378597	-0.0318994	-0.0929034	0.1159	0.0869032	1.28554	1.44434	-0.276438	-0.176143	-0.179514
OR11H6	-0.222078	-0.475113	-0.407818	0.826103	0.329284	0.0652139	-1.03648	-0.860108	-0.543824	-0.814446	-0.350517	-0.03304	2.81816	2.82081	-0.607745	-0.101863	0.720028	0.401268	-0.0984129	-0.532832	-0.31959	-0.439982	-0.76483	-0.884804	-0.671636	-0.79546	-0.949571	-1.14565	-0.00832292	-0.0230951	1.48768	1.38182	1.23685
BCAR1	-0.49647	-0.679989	-0.244999	-0.0191273	-1.21909	-1.33811	-0.792361	-0.533915	-0.466699	-0.459484	0.20967	0.252205	-0.373015	0.0665996	0.313095	0.587579	-0.105357	-0.232605	-0.429607	-0.448781	-0.621457	-1.16398	1.7799	2.38918	-0.143083	0.357676	2.29787	2.85	-0.639162	-0.798112	0.0120787	0.101843	-0.0539674
SGK223	-0.355096	-0.357454	-1.70768	-1.55482	0.0675456	0.0826668	-0.964938	-0.98352	-1.04844	-0.424286	0.252581	1.38379	-0.0410915	-0.0391828	-0.174241	-0.228785	2.49368	1.28096	0.452891	-0.0807872	-0.754063	-0.234601	-1.07292	-0.176795	0.27045	0.246619	2.40844	2.2314	-0.472247	0.120569	-0.224769	-0.168505	-0.227365
STK39	-0.39834	-0.497665	-0.492594	-2.00007	-0.34099	-0.368791	-0.417148	-0.870887	-0.160491	0.0705505	2.85	2.85	-0.0291463	-0.512894	-0.151365	-0.259156	-0.379374	-0.440709	-0.306523	-0.0415005	0.623436	0.631401	-0.279082	-0.423518	0.233411	0.383947	0.051913	0.340277	-0.370362	-0.0995896	-0.0617526	-0.0396349	-0.284211
CTAG1A	-0.282617	-0.235567	-0.638192	-1.41012	-0.0893097	-0.252993	-0.408472	-0.527841	-0.281591	-0.386734	0.310348	0.244578	-0.319393	-0.13284	-0.242618	-0.195912	-0.296556	-0.669027	-0.287914	-0.0038169	-0.311537	-0.38098	-0.533841	-0.408877	-0.224518	-0.0203162	0.112739	-0.0750379	-0.489741	-0.474088	2.85	2.85	2.84865
XRCC4	-1.03571	-1.08398	-0.246174	-1.16041	-0.830777	-0.981777	-0.380759	-0.615586	0.852444	0.849401	2.85	2.85	-0.306715	0.0339665	-0.0687657	0.0451057	-0.177338	-0.290264	-0.13563	-0.293432	-0.479593	-0.327016	-0.14321	-0.485185	0.191003	0.273236	0.115224	0.333501	-0.252358	-0.170228	0.00828599	-0.0128244	-0.0755257
MTMR14	1.60552	1.589	-0.598643	-1.82814	-0.6406	-0.751953	-0.609417	-0.784435	2.02889	2.03342	1.15519	1.139	1.53837	1.30904	-0.18007	-0.051954	-0.535066	-0.386567	-0.696838	-1.45324	-0.912553	-0.987139	-0.416667	-0.263261	0.143797	0.116334	0.10372	0.248479	-0.802649	-0.538756	-0.208091	-0.152763	-0.21196
APOBEC3C	-0.264346	-0.331701	2.85	2.85	-0.82219	-1.09105	-0.0786611	-0.0767242	0.0179453	0.0950797	0.490462	0.664933	0.391272	0.439569	-0.952782	-0.776995	-0.417146	-0.644654	-0.129133	0.314696	-0.762285	-1.13503	0.832135	0.561042	0.325492	0.133269	-0.379717	-0.0489709	-0.893033	-0.844376	-0.434279	-0.338003	-0.404351
CTAG2	0.317525	0.24391	-0.488792	-0.395106	0.621814	0.51119	-0.139319	0.0874733	-0.663682	-0.646408	0.0677452	-0.854986	-0.894406	-0.893236	0.224673	0.0283867	0.0910717	0.31702	-0.0909299	-0.649547	0.119095	0.374991	-0.947872	-1.10215	-0.828034	-0.13914	-1.18543	-1.43757	0.342043	0.207187	2.74894	2.69571	2.35782
ZNF70	-0.863607	-1.0171	1.4525	1.19836	-1.64188	-1.59775	1.00217	1.10082	1.11499	1.10563	1.0932	1.07069	0.385225	0.232127	-0.599713	-0.601087	1.43199	0.0514929	0.632268	0.890555	-1.45357	-1.45414	-0.689793	-1.11411	0.191382	0.112065	0.87213	0.752076	-0.439825	-0.511812	-0.802162	-0.912767	-0.990365
SPG20	1.40698	1.26082	-1.84265	-2.42525	-1.20432	-1.21299	1.22695	1.21119	0.960322	0.903492	0.46751	0.703006	-0.0742323	-0.183423	-0.8776	-0.813311	-0.513209	-0.589757	-0.210611	-0.206968	0.78116	0.567516	-0.438181	-0.66296	0.403961	0.354608	1.72605	1.43754	-0.806029	-1.02058	-0.100386	-0.0339372	-0.1947
Ebf3	-0.693414	-0.592461	-1.38352	-1.27797	-0.375078	-0.13027	0.707599	0.652223	-0.0577547	0.084981	2.4674	2.45482	0.730644	0.495132	-1.23923	-0.773859	2.28678	1.11343	-0.586309	-1.56463	-0.300184	-0.228249	-0.59625	-0.650922	-0.198921	-0.0340729	0.571608	0.545639	-0.0333799	-0.0350303	-0.481781	-0.311512	-0.565455
MYT1L	-0.533045	-0.643573	-1.06434	-0.975425	-0.258818	-0.494452	-0.548749	-0.720204	0.791744	0.885234	-0.0982881	-0.0574997	0.32885	0.20017	-0.758881	-0.573495	-0.874371	-0.982102	-1.49167	0.065909	2.53493	2.57913	-1.50005	-0.547557	0.549812	0.621898	1.61456	1.54129	-0.403991	0.124025	0.327928	0.161761	0.199269
AKR1B10	0.748405	0.60671	-2.132	-2.00605	-0.906649	-1.43928	-0.0883247	-0.128451	2.18215	2.19317	-0.516857	-0.238803	0.526079	0.463205	1.46048	1.71367	-0.530843	-0.560974	0.241424	0.299764	-0.516251	-0.780721	0.841794	0.539161	-0.0299803	0.0744217	-0.455216	-0.166634	-0.776695	-0.788751	0.196266	0.0173334	-0.0415678
IRAK4	-0.155011	-0.216188	-0.846473	-0.770325	0.0621722	0.0766044	-1.50353	-1.31919	2.34772	2.70072	-0.250005	0.159903	-1.17615	-1.1752	-0.4535	-1.34774	0.087603	0.219489	-0.185384	-0.977134	0.496751	0.570533	0.192047	-0.0838553	1.08005	1.0566	1.37511	1.36643	-0.080844	0.421949	-0.65441	-0.291879	-0.726842
SPACA7	0.419985	0.403254	0.107939	0.231439	-0.100468	-0.196425	-0.407372	-0.576929	2.31935	2.62893	-1.36611	-1.81932	-0.852666	-1.28115	-0.291406	-0.167946	-0.547592	-0.475377	-0.40379	-0.0483732	1.92266	1.92238	-0.659527	-0.593529	-0.310908	-0.248465	0.980244	0.772312	-0.487678	-0.0686855	-0.444815	-0.115081	-0.244865
XRCC4	-1.02094	-0.842744	-0.441989	-0.595263	-0.744848	-0.984202	-0.226864	-0.949924	0.779352	0.935471	2.85	2.85	0.0434699	0.0444916	0.0296155	0.0387195	-0.566169	-0.412315	-0.329612	-0.179473	-0.485647	-0.0807114	-0.688072	-0.36326	0.312141	0.226245	-0.105038	0.164353	-0.507802	-0.038638	0.0984746	0.0238755	-0.0312817
OCM	1.28583	1.2047	0.338211	-1.09821	-0.311025	-0.441552	-0.919678	-1.72055	0.95866	1.07871	2.38942	2.54796	-1.55837	-0.350486	0.206065	0.232254	0.372691	0.0814385	0.068217	-0.659446	-0.11978	-0.567073	0.448665	0.476883	-0.627024	-0.576851	-0.0113635	-2.05895	0.0080784	0.0962029	-0.346942	-0.144223	-0.282456
ALDH4A1	-0.331899	-0.354422	-2.41919	-0.625098	-0.0752607	-0.196796	-0.282084	-0.24403	-0.00932878	0.0933669	0.0385847	0.00257706	-0.647672	-0.159313	-0.281062	-0.220082	-0.180332	-0.616465	-0.406088	0.129477	0.828803	0.601463	-0.363238	-0.362513	0.0645163	0.365488	0.0503738	-0.258615	2.85	2.85	-0.365908	0.120952	-0.540623
TMEM190	-0.0051643	0.0837722	-0.838008	-0.744508	0.284898	0.0892323	-0.154753	-0.572016	0.143009	0.215659	-0.105621	0.286563	2.85	2.85	0.0872788	-0.11271	-0.0320315	-0.0872116	-0.345051	0.0951709	0.0327286	-0.00362945	-1.29617	-0.507824	0.313461	0.313528	-1.53326	-1.7849	-0.109305	0.135162	-0.260024	-0.157037	-0.0870364
HSPB11	2.85	2.78708	0.350034	-1.16389	-0.812423	-0.500277	0.389357	0.157116	-1.52702	-0.850809	-0.203197	-0.145089	-0.692255	-0.450937	-0.996345	-0.59129	0.692165	0.687423	0.303027	-0.231283	-0.169499	-0.962443	-1.91127	-0.733399	0.348673	0.8369	0.377821	0.557664	0.354014	0.511677	0.139115	0.29574	0.246309
KIFC3	0.132868	0.0804002	-1.69708	-1.58866	-0.488982	-0.6622	-0.805675	-1.03018	-0.247981	-0.248665	-0.238865	0.200612	2.54397	2.47299	-0.553955	-0.514754	-0.0646116	-0.118438	-0.422496	-0.0561811	-0.557756	-0.414733	0.0212872	-0.238685	2.17443	2.16868	0.299036	0.25656	-0.419819	-0.440554	0.120744	0.301211	0.0374791
GSG1	-0.68844	-0.847876	1.82915	1.72468	-1.08955	-1.40544	0.164969	0.243653	1.13278	1.0026	0.905735	1.00004	-0.0737068	-0.47455	-1.11543	-1.24015	1.67936	0.309608	1.00304	1.27921	-1.18268	-1.15881	-0.910147	-1.0072	0.99189	0.951235	-0.000958076	0.14022	-0.53572	-0.565885	-0.629294	-0.582124	-0.850213
SNTG1	0.357664	-0.00689924	0.4832	-0.541153	0.00386994	0.140796	0.132087	-1.35446	0.763288	0.344168	-1.00517	-1.09503	-1.14251	0.253427	-0.335037	-0.896356	2.30869	1.94002	1.49101	-0.150338	1.05386	0.910006	0.627548	0.786761	-1.06257	-1.25434	-1.49302	-1.79669	1.17927	0.194243	-0.551975	0.0221013	-0.306459
TEX264	1.07116	0.853003	0.878245	0.649896	-0.197367	-0.466453	0.733217	0.577216	-0.587071	-0.446634	0.00554416	0.0328394	-0.459843	-0.43008	0.267824	0.32774	-1.64218	-1.98991	-0.858397	-0.445756	-0.754669	-0.637385	1.3761	0.815143	-0.154288	-0.161627	2.52211	2.51798	-1.22412	-0.774287	-0.279271	-0.512317	-0.606362
VAT1	0.953386	0.927578	0.296536	0.337091	-1.04416	-1.53344	-0.360446	-0.646133	0.783932	0.848065	2.61693	2.75096	-0.293411	-0.363605	-0.134306	-0.029818	-0.206023	-0.908973	-0.827725	-0.469936	-1.21811	-1.2132	1.5792	1.17724	-0.0994634	-0.252075	-0.666792	-0.300959	-0.770427	-0.312616	-0.106516	-0.249704	-0.263068
PMEPA1	0.905144	0.793946	1.16569	0.961545	-0.434957	-0.616884	0.939719	0.978899	-0.222772	-0.0144783	0.198977	0.351428	0.479272	0.233268	0.146306	0.118237	-1.81237	-2.85	1.04367	1.23379	-0.107938	-0.20862	1.24418	0.65906	-0.490781	1.65385	-0.666162	-0.889837	-1.19628	-0.859579	-0.856705	-0.748424	-1.04477
WARS2	0.251534	0.381149	-1.92572	-1.84101	-0.686982	-0.809938	0.478639	0.733814	0.325119	0.541937	1.8827	1.56883	1.0475	0.645021	-1.26355	-1.54279	-0.304436	-1.03307	0.0283166	0.189579	-1.3364	-1.63287	0.0032609	-0.442714	1.60967	1.18104	0.161913	-0.259224	0.411974	0.391311	0.25036	0.719119	0.275925
Rb1	-0.0332387	-0.00789282	-2.16536	-2.0457	0.134936	0.00497281	-0.0783602	-0.0985312	-0.612453	0.0166607	-0.22645	-0.466537	-0.465087	-1.06798	0.0281496	-0.0435028	-0.367405	-0.431085	-0.2746	0.128833	0.518048	0.859955	0.261865	0.116333	-0.225151	-0.319136	-0.662131	-0.106176	-0.0544851	0.150694	2.68979	2.46344	2.37759
Q504n8	0.194705	0.15912	-0.151219	-0.669028	-1.00494	-1.69259	-0.441998	0.432157	0.0552169	0.275507	1.50524	1.60733	2.32725	2.50914	-0.633253	-0.467543	-0.312853	-0.33274	-0.980346	-1.60524	-0.579027	-0.691588	1.17974	1.02497	0.829856	0.709593	-0.792521	-0.297114	-0.632588	-0.585727	-0.289083	-0.340417	-0.310017
LGALS3	-0.460245	0.304869	0.111735	0.16569	-1.78562	-2.19808	1.655	1.31505	0.614941	0.445244	-0.711164	-0.0733444	-0.178004	-0.47787	-0.576953	-0.303301	0.0999684	-0.851365	-0.10197	0.347909	-1.43451	-1.0987	0.776248	0.472162	0.954722	1.52777	2.06068	1.90429	-0.657471	-0.372394	-0.463526	-0.401415	-0.610358
HDLBP	-1.49702	-1.38057	-0.456655	-2.0137	2.36865	1.66103	0.109771	-0.101748	1.70872	1.65399	-0.229991	-0.14539	-0.232166	0.374767	-1.37386	-1.21844	-0.0287891	-0.0391484	-0.960722	-0.885633	-0.535007	-0.886934	0.565763	0.170365	0.970021	0.896263	0.290805	0.498465	-0.424538	-0.0666517	0.520653	0.359134	0.32855
FSTL1	-0.169426	-0.0556356	0.168261	-1.19402	0.0434927	-0.201933	-0.505929	-1.98034	-0.0353843	0.286918	-0.448606	-1.0554	-0.250653	-0.425816	2.85	2.85	1.70123	0.830859	-0.479161	-0.214332	-0.169953	-0.182813	0.269455	0.230684	0.108605	-0.145049	-0.642918	-0.994999	-0.057358	-0.234238	-0.0937842	-0.0911899	-0.183133
JHU18929	-1.46796	-1.58435	0.564078	0.212868	-0.107453	-0.16281	-1.34061	-1.49771	0.490879	-0.0681893	-0.813482	-0.696166	0.518215	1.04674	0.532665	0.707258	2.2136	0.618588	0.918586	1.51487	-0.792113	-0.748078	-0.689692	-1.2714	-0.231997	0.308368	2.00015	1.55572	-0.864617	-0.422288	0.0410142	-0.105343	-0.379332
SHANK2	-0.747672	-1.01888	1.744	-1.02371	-0.354376	-0.500353	0.382252	-0.0182494	-0.526742	-0.166023	-0.106467	0.139627	-0.839027	-1.95619	-1.07274	-1.21217	2.42266	1.66297	0.97457	-1.11828	0.678506	-0.0416886	0.624931	0.701937	-0.136392	-0.24866	-1.19333	-0.702925	0.753141	-0.222389	1.36625	1.10266	0.65277
FAM84B	0.892948	0.843929	-0.24726	0.0642186	-0.809621	-0.511351	-1.32142	-1.43386	0.798634	0.716428	2.40196	2.47217	0.803497	0.512321	-0.162476	-0.258151	0.00391519	-0.483962	1.22947	1.34216	-0.750784	-1.30012	-0.0667087	-0.510568	0.149763	-0.380632	-2.06895	-0.588895	0.0995482	0.0590741	-0.680288	-0.365268	-0.449738
TSNAXIP1	1.38379	1.28005	0.207085	0.206211	-1.09471	-1.25708	-0.51106	-1.29173	0.900528	1.10186	2.55942	2.84658	0.263898	0.220533	0.094892	0.171002	-0.0615675	-0.656736	-0.467252	-0.471136	-0.885553	-1.35669	0.883241	0.450769	-0.511971	-0.56992	-0.445076	-0.598534	-0.557833	-0.591097	-0.42947	-0.317357	-0.495087
EYA1	-1.39295	-1.45183	-1.59932	-1.52367	-1.5188	-1.4031	0.659193	0.621459	1.24597	1.25049	-0.00906936	0.0291177	0.910655	0.682165	-0.871942	-0.752137	-0.236276	-0.498729	0.567031	0.65785	1.52695	1.41957	-0.635795	-0.692142	1.37802	1.30889	1.00312	0.867007	-0.456026	-0.46995	-0.244503	-0.0807022	-0.290552
HSP90AA1	1.25227	1.18568	0.46463	0.558366	-1.30839	-1.17657	-1.55569	-1.87071	0.938578	0.936594	2.09329	2.21287	0.208966	0.290606	0.245323	0.347668	0.0517181	-0.554983	-0.835867	-0.976315	-0.316843	-0.62869	0.818643	0.566941	0.151007	0.0663625	-1.97362	-0.58033	-0.514418	-0.368504	0.102273	0.118565	0.0505816
RFTN1	1.25102	1.13817	-0.692838	-1.59863	-0.75107	-0.828574	-0.850697	-0.972062	0.974036	0.978489	2.49585	2.57706	-0.103873	-0.239352	0.119243	0.153702	0.124634	-0.215557	-0.307836	-1.25305	-0.686946	-0.87223	1.50037	1.2676	-0.0643741	-0.202761	-0.731682	-0.524693	-0.480986	-0.343606	-0.38911	-0.142191	-0.328056
PRKG1	-0.0563056	-0.11528	-0.4169	-0.382306	-0.0617297	-0.204708	-0.39806	-0.420854	-0.000142686	0.0848832	-0.0950123	-0.134581	0.0891578	-0.0101163	-0.974598	-1.08285	0.51155	0.363898	0.0689296	-0.163969	-0.417628	-0.761081	-0.381632	-0.129579	2.85	2.85	0.0567657	-1.44484	0.0623454	-0.220336	-0.180107	-0.198632	-0.133675
MACROD2	1.34157	1.25765	-0.951688	-0.87168	-0.845595	-0.757596	0.633416	0.759156	1.14481	1.05103	2.33122	2.40082	-0.309263	-0.572787	0.244326	0.292833	0.339617	-0.166758	-0.181901	-1.08897	0.495869	0.451182	-0.619447	-0.599775	0.207195	-1.37738	-1.54662	-1.76195	-0.211884	-0.386838	-0.457102	0.0767357	-0.320188
HCN1	-0.0992523	-0.156132	0.198886	-0.668874	-0.686118	-0.425599	2.85	2.85	-0.271294	-0.601324	-0.601739	-0.505586	-0.311366	-0.042992	0.202515	0.173817	-0.741549	-1.33113	0.18175	0.252348	-0.133007	-0.182543	0.519724	-0.120446	0.102168	0.146487	-0.25885	-0.39267	-0.411492	-0.414743	-0.213272	-0.120169	-0.311911
KDM3A	0.290012	0.275183	-0.723772	-1.14529	-0.485046	-0.949635	-0.22667	-0.563867	0.231639	0.0840193	0.0598414	0.191101	-0.309456	0.397935	0.127573	0.396986	-0.930328	-1.23931	-0.705519	-0.148856	-0.647024	-0.438731	-0.545897	0.290268	0.136297	0.401074	0.0492847	0.423563	2.85	2.85	-0.44848	-0.444612	-0.197289
ZNF282	0.617449	0.675498	-1.16257	-1.06365	0.295803	0.601801	-0.105473	0.0571145	0.0798721	0.770114	-0.574962	0.0271463	2.85	2.85	-0.161512	-0.00527037	-0.254218	-0.125061	-0.131247	-0.0511791	-0.319885	-0.0592973	0.263334	0.063343	0.0874048	-0.407742	-1.89809	-2.1643	-0.0208362	-0.274339	-0.350241	-0.175324	-0.26892
NUDT7	-0.580488	-0.760276	-0.505253	-1.37195	-0.195297	-0.24416	-0.391004	-0.696078	0.133071	0.323277	-0.555692	-0.395946	2.85	2.85	-0.859225	-0.556799	0.0498704	0.172742	-0.444061	-1.66426	-0.640904	-0.301568	0.179013	0.00178219	0.752449	0.71723	1.04552	0.799123	-0.274406	-0.359364	0.180763	0.0045439	0.123977
NUDT7	-0.819977	-0.842841	-1.49359	-0.0349428	-0.173963	-0.236537	-1.15862	0.193199	0.172419	0.261631	-0.483961	-0.145214	2.85	2.83113	-0.885414	-0.92008	0.160645	0.0472361	-0.278291	-1.68094	-0.284107	-0.668827	0.386153	0.0256399	0.615312	0.709222	0.697977	0.901645	-0.158369	-0.281605	0.0840017	0.180017	-0.0332318
KRTAP13-2	-1.63698	-1.31439	0.275801	0.397038	-0.508062	-0.343114	-1.58282	-0.751871	0.501077	0.407763	-0.769977	-1.7536	0.934205	1.409	0.358019	0.125298	1.79862	0.209737	1.22729	1.40711	-0.346487	-0.975616	1.29121	0.807003	-0.510827	-0.402609	1.75182	1.06426	-0.566231	-0.931424	-0.375026	-0.577435	-0.618784
MGARP	1.35603	1.28751	-1.05883	-0.974291	-0.152101	-0.173426	-0.340591	-0.65834	1.18153	1.18152	2.45316	2.53961	-0.499544	0.699778	0.401858	0.424801	0.219306	-0.161666	-0.539827	-0.438591	-0.150671	-0.25562	-0.428288	-0.430702	-1.36494	-0.288974	-1.68743	-1.91495	-0.0459948	-0.0545328	-0.088305	-0.00988064	-0.0276034
HNRNPCL2	1.18602	1.13872	-0.331103	-0.0621225	-0.967829	-0.867605	-0.988565	-0.999221	1.01164	1.1162	2.34414	2.44389	0.0248723	-0.039875	0.259251	0.346337	0.0875571	-0.506153	-0.438813	-0.771348	-0.296914	-0.48376	1.21627	0.967083	-0.207806	-0.0744937	-2.06636	-1.76058	-0.418936	-0.332261	-0.228081	-0.11514	-0.185025
PPCS	0.909045	0.805777	-0.0716053	0.489507	-0.895392	-1.09198	-0.293305	-0.333786	0.606688	0.593837	2.15087	2.3235	1.59942	1.6058	-0.105605	0.161529	-0.567733	-1.28629	-0.772199	-0.699357	-0.321399	-0.398472	1.32983	1.01607	-0.544597	-0.619327	-1.57937	-1.02077	-0.576248	-0.552269	-0.535317	-0.556531	-0.770323
SORBS1	-0.429541	-0.352068	-1.68166	-1.58053	-0.752491	-0.652008	-0.401605	-0.320431	0.0830578	0.412139	0.262177	-0.0228098	2.48864	2.49214	-0.424509	-0.447774	-0.0599299	-0.0943011	-0.0551608	-0.396061	-0.37624	-0.441341	-0.813146	-0.512652	0.142379	0.220974	2.32983	2.18847	-0.487266	-0.336277	0.084801	-0.0294914	-0.0373179
SETD7	0.99387	0.893183	-0.590381	0.0832372	-1.73079	-1.69222	-0.485291	-0.935062	0.832672	0.888626	2.46322	2.49146	0.674005	0.502342	0.0383861	0.37184	0.316279	0.204028	-0.0562861	-2.04521	-0.110849	-0.0288855	0.379278	0.150073	0.386837	0.355873	-1.1021	-1.06691	-0.299128	-0.792012	-0.324315	-0.252278	-0.513491
LIN28B	0.231311	0.360286	-1.08012	-0.990412	-0.546902	-0.528265	-0.950079	0.0957435	0.182037	-0.472096	1.57895	1.52799	-0.914161	-0.0683622	-0.607731	-0.550867	-0.148552	-0.202567	-0.257393	-1.23405	-0.713726	-0.519467	1.77352	1.91311	0.32781	0.0668007	-1.74718	-0.406467	-0.280189	-0.805172	1.85359	1.62234	1.49028
POTEB	-0.379596	-0.126412	-0.148391	0.413805	0.300951	0.396077	0.226218	0.227231	2.16299	2.16515	-0.618061	-0.515193	-0.484195	-0.483023	-0.42963	-0.124637	-0.258156	-0.43862	-0.233524	-0.176759	2.1008	1.98394	-0.785838	-0.762764	1.08929	1.14255	-1.50744	-2.12588	-0.396377	-0.633038	-0.510789	-0.686161	-0.384529
RCSD1	1.33286	1.27036	-0.954852	-0.87257	-1.16655	-0.964432	-1.66484	-1.46566	1.05854	0.928995	2.42172	2.46738	-0.481827	-0.159996	0.0330786	0.235567	0.360176	0.0104334	-0.449692	-1.09604	-1.12725	-0.704672	-0.528786	-0.476623	0.177803	0.25285	0.844374	0.874277	-0.241533	-0.120583	0.106974	0.1028	-0.00228925
HNRNPCL1	1.18713	1.13039	0.209776	0.377953	-1.19153	-1.06305	-1.2378	-1.57227	1.04156	1.08728	2.24192	2.50564	-0.0842243	-0.174368	0.0853569	0.261145	0.0184267	-0.556232	-0.797205	-1.02856	-0.145074	-0.559365	1.35599	0.951154	-0.189593	-0.196837	-1.68153	-0.502947	-0.621605	-0.432889	-0.0614962	-0.10594	-0.251206
POTEG	0.214625	0.317291	-2.07069	-1.93597	0.719089	0.671152	0.578893	0.256312	-0.0908821	0.363715	-0.258691	-0.932231	-1.17937	-0.0500113	0.31772	0.638156	-0.07681	-0.639244	0.304687	0.106479	2.85	2.85	-0.583851	-0.0350667	-0.614808	-0.0511418	0.147038	0.0697431	-0.217984	-0.0344826	-0.712593	-0.481445	-0.583234
RCBTB1	-0.129302	-0.196502	0.688521	0.755549	-2.25621	-2.22703	0.893506	0.943486	0.547051	0.864196	1.66151	1.66367	0.251375	0.135985	-0.547055	-0.242253	-0.789583	-1.85416	0.221475	0.721512	-0.581353	-0.809991	-0.237038	-0.545133	1.05157	1.04012	0.932478	0.990364	-1.03457	-0.789449	-0.294936	-0.353211	-0.47457
Hep B Protein X	-0.584448	-0.679639	2.26098	2.27876	-1.99982	-2.2589	0.1192	-0.0741969	-0.0191736	0.163006	0.953884	1.28829	0.720794	0.557277	-0.60312	-0.448166	-1.4962	-1.75567	0.166948	0.425128	0.0349702	-0.100999	-0.455339	-0.680473	0.3421	0.191412	0.791418	0.718949	-0.40666	0.00441961	0.245468	0.154117	0.145678
SCL-70	-0.430162	-0.424421	0.162289	0.450244	-0.158535	-0.326229	0.363745	0.543302	0.415463	0.2834	0.061166	-0.241079	1.56043	1.55705	-2.45745	-1.67149	-0.275806	-1.40899	-0.514567	0.094159	-0.399334	-1.42538	-0.380712	0.396853	0.107094	0.641299	0.076852	-0.255571	-1.05342	-0.730469	1.87843	1.74965	1.8122
PURB	1.23196	1.1291	-1.16087	-0.226274	-0.64591	-0.787713	-0.636368	-0.738993	0.974723	1.02576	2.49063	2.6542	-0.235336	-0.169038	0.0142123	0.0360242	-0.128683	-0.671074	-0.731688	-0.129022	-0.311516	-0.474342	1.11809	0.779924	0.012567	0.0320751	-2.53684	-0.596541	-0.353635	-0.52284	-0.281467	-0.0531083	-0.108001
FBXO45	-0.325332	-0.290432	-1.73566	-0.432335	-0.279204	-0.385232	-0.326474	-0.260951	-0.667592	-0.600245	-1.18445	-1.13048	-0.0167381	0.0702353	-0.326832	-0.482949	-0.576196	-0.569939	0.683942	0.864346	-0.245307	-0.175523	-0.018737	0.108812	2.55075	2.43736	2.26962	2.09808	-0.469678	-0.40827	-0.112979	-0.019036	-0.042571
PDZK1	-1.58482	-2.02365	1.53593	0.406148	-0.744212	-0.948878	-0.869846	-1.41981	-1.12526	-0.796344	-0.938027	-0.594433	1.63512	1.4735	-0.422515	0.0207183	2.11696	1.63678	0.91605	0.169542	0.7484	0.362546	0.564587	0.29473	0.516304	0.18692	0.0394835	0.239056	0.405448	-0.560644	-0.342022	-0.432811	-0.464947
PTGS2	-0.011636	-0.0748803	0.664659	0.8015	-2.50652	-2.65019	0.429818	0.404511	-0.0720528	-0.14563	1.59724	1.85919	0.0095287	-0.00722268	-0.478719	-0.576684	-0.237903	-0.599431	1.06785	1.34299	-0.402398	-0.297349	-0.420502	-0.531298	1.07996	1.14751	0.975628	0.947038	-0.820099	-0.752654	-0.627637	-0.60349	-0.511125
MAP2	-0.957643	-0.958309	-1.16735	-0.274906	-0.561346	-0.957189	-0.592423	-0.318206	2.30385	2.04773	0.71003	0.851352	-0.014824	0.0589532	-0.683618	-0.804454	-0.864703	-1.80219	0.12569	1.17483	-0.183995	-0.296954	0.169065	-0.157671	-0.300722	-0.132093	0.0160533	-0.0632135	-0.879998	-0.524226	1.69891	1.71214	1.62744
PRPF40B	0.751947	0.662805	-0.658503	-0.118651	-0.589207	-0.751682	1.79674	1.87775	-0.240677	-0.648954	0.0107013	0.291913	1.71631	1.58934	-0.820462	-0.804	1.57534	0.661759	-1.42213	-0.809029	0.233586	0.0933814	0.344641	0.0232221	0.0342417	-0.131031	-1.99485	-2.23095	-0.560309	-0.543064	0.159914	0.32715	0.172758

## Sheet: All database CTA
CTA
ACTL8
ANKRD45
BRDT
GPATCH2
HORMAD1
HSPB9
KDM5B
LEMD1
MAEL
NUF2
SYCP1
GPAT2
RQCD1
CTNNA2
LYPD6B
TMEFF2
POTEF
POTEE
TSGA10
ROPN1
PRSS50
IGSF11
TMEM108
MORC1
DPPA2
CCDC36
RBM46
ADAM29
CCDC110
SLCO6A1
SPEF2
ELOVL4
TDRD6
DDX43
TTK
CRISP2
CAGE1
ZNF165
IMP-3
ODF1
PIWIL2
ADAM2
LY6K
PBK
POTEA
TEX15
DCAF12
TMEFF1
ODF2
ARMC3
TDRD1
PTPN20A
KIF20B
SYCE1
CEP55
LDHC
ODF3
SPATA19
SPA17
ACRBP
AKAP3
CCDC62
CEP290
BAGE5
CTAGE5
POTEG
OIP5
CT62
CCDC33
CASC5
POTEB
GOLGA6L2
OTOA
PRSS54
PRM1
PRM2
SPACA3
ODF4
KIAA0100
TEX14
SPAG9
CABYR
POTEC
NOL4
CTAGE1
TEX101
NLRP4
TSSK6
DKKL1
TULP2
CALR3
THEG
COX6B2
SPO11
SPAG4
SPINLW1
CTCFL
SEMG1
BAGE
BAGE2
BAGE3
BAGE4
LIPI
TPTE
POTED
PRAME
POTEH
AKAP4
ARX
CXORF48
CPXCR1
CSAG1
CSAG2
CT45A1
CT45A2
CT45A3
CT45A4
CT45A5
CT45A6
CT47A1
CT47A10
CT47A11
CT47A2
CT47A3
CT47A4
CT47A5
CT47A6
CT47A7
CT47A8
CT47A9
CT47B1
CTAG1A
CTAG1B
CTAG2
CXORF61
DDX53
FAM133A
FAM46D
FATE1
FMR1NB
FTHL17
GAGE1
GAGE12A
GAGE12B
GAGE12C
GAGE12D
GAGE12E
GAGE12F
GAGE12G
GAGE12H
GAGE12I
GAGE12J
GAGE2A
GAGE2B
GAGE2C
GAGE3
GAGE4
GAGE5
GAGE6
GAGE7
GAGE8
IL13RA2
LUZP4
MAGEA1
MAGEA10
MAGEA11
MAGEA12
MAGEA2
MAGEA2B
MAGEA3
MAGEA4
MAGEA5
MAGEA6
MAGEA8
MAGEA9
MAGEA9B
MAGEB1
MAGEB2
MAGEB3
MAGEB4
MAGEB5
MAGEB6
MAGEC1
MAGEC2
MAGEC3
NXF2
NXF2B
PAGE1
PAGE2
PAGE2B
PAGE4
PAGE5
PASD1
PLAC1
RHOXF2
SAGE1
SPANXA1
SPANXA2
SPANXB1
SPANXB2
SPANXC
SPANXD
SPANXE
SPANXN1
SPANXN2
SPANXN3
SPANXN4
SPANXN5
SSX1
SSX2
SSX2B
SSX3
SSX4
SSX4B
SSX5
SSX7
TAF7L
TFDP3
XAGE1A
XAGE1B
XAGE1C
XAGE1D
XAGE1E
XAGE2
XAGE2B
XAGE3
XAGE5
TSPY1
GAGE10
GAGE2D
MAGEB10
RSPH1
TMF1
STAU1
CALCOCO1
HMMR
LIMS1
ZRSR2
ACTN1
RBM6
ACTR5
CTAG2
ZNRD2
NEDD9
PPIL4
BRD9
GNL2
PSMD4
LGALS1
STIP1
MIF
AMH
S100A9
KAT2A
ZNF282
USP19
USP16
USP21
ROCK1
RANBP2
PALLD
CAB39L
SUDS3
TDRD6
SSX2
UACA
EXOSC8
SSX3
RGPD8
RBPJ
DNAJB1
EIF4G1
EXOSC9
HOOK2
BAMBI
PRDX4
AKR1C3
PUF60
HS3ST1
TUBA1B
TPI1
DCAF15
TACSTD2
PDE4DIP
CCNL2
LDHA
ALB
FBF1
HSP90AA1
SEC63
RIDA
LRRFIP1
RPS27
RGN
MAMLD1
KTN1
UACA
ATP5F1B
RPL15
APOC3
GALT
POLD2
MT-ND4
TPX2
MAGEC2
TFDP3
CHP2
EIF2D
PHF20
C9orf78
ECI2
UTP6
PSD3
TMEM176A
ZC4H2
TGS1
TP53
MYC
RALA
UBQLN3
AKAP3
SPANXA2
FBXO39
MTNAP1
DDX41
RPS5
TOMM20
DARS1
CYB5A
PHYHIPL
SEC13
ACTG1
ALAS1
CIAO1
SMOC1
RPS11
RPS28
EEF1A1
H2AZ1
ZMIZ1
RMRP
KMT2C
RPLP1
PPP2CB
PGAP6
EIF4A1
RPS8
ELP2
PDK2
KRT23
AHSG
AHSA1
SELENOP
SPP1
RPL17
FTL
HSPA1A
PRDX1
SOD2
CFH
CFB
SERPINA1
C5
BAZ2B
HDAC2
U2SURP
SCAF11
RBM39
SNX9
RPS8
CDC37
HSP90AA1
PSMD1
ATP5MC2
PSMA7
SPRY2
LIMS1
MIF
LGALS8
LGALS4
PIBF1
TAGLN2
ANKRD28
ANKRD36
PHF20
PLEKHA8
GIMAP4
DDX53
PSMC3
EIF6
RPL30
DR1
RARRES2
JUP
TAGLN2
ACVR2B
REEP6
HSP90AA1
SLC25A1
KIF27
CDKN1C
HSPA9
ROCK1
SART1
SPDL1
NUPR1
USP47
HES1
GATD3
SLC26A6
TBL1XR1
EXOC7
ZNF281
RTRAF
ACBD6
CBLL2
ZNF165
XAGE5
XAGE3
XAGE2
XAGE1B
VENTXP1
TULP2
TTK
TSSK6
TSPY3
TSPY2
TSGA10
TPTE
TPPP2
TMPRSS12
TMEM108
TMEFF2
TMEFF1
SPMAP2
TFDP3
TEX15
TEX14
TEX101
TEKT5
TDRD6
TDRD1
TAF7L
SYCP1
SYCE1
SSX7
SSX6P
SSX5
SSX4
SSX3
SSX2
SSX1
SPO11
EPPIN
SPEF2
SPATA19
SPANXN5
SPANXN4
SPANXN3
SPANXN2
SPANXN1
SPANXD
SPANXC
SPANXB1
SPANXA2
SPAG9
SPAG8
SPAG6
SPAG4
SPAG17
SPAG1
SPACA3
SPA17
SLCO6A1
SEMG1
SAGE1
CNOT9
ROPN1
RNF17
RGS22
RBM46
PTPN20
PRSS55
PRSS54
PRM2
PRM1
PRAME
POTEH
POTEG
POTEE
POTED
POTEC
POTEB
POTEA
PLAC1
PIWIL2
PIWIL1
PBK
PASD1
PAGE5
PAGE4
PAGE3
PAGE2B
PAGE2
PAGE1
OTOA
OIP5
ODF4
CIMAP1A
ODF2
ODF1
NXF2B
NXF2
NUF2
NR6A1
NOL4
NLRP4
MPP1
KIF20B
MORC1
MAGEC3
MAGEC2
MAGEC1
MAGEB6
MAGEB4
MAGEB3
MAGEB2
MAGEB1
MAGEA9B
MAGEA8
MAGEA6
MAGEA5P
MAGEA4
MAGEA3
MAGEA2
MAGEA2B
MAGEA12
MAGEA11
MAGEA10
MAGEA1
MAEL
LY6K
LUZP4
LIPI
LEMD1
LDHC
BLTP2
KDM5B
IGSF11
IGF2BP3
HSPB9
HORMAD2
HORMAD1
HEMGN
GPATCH2
GPAT2
GAGE8
GAGE2E
GAGE2D
GAGE4
GAGE2A
GAGE13
GAGE12J
GAGE12F
GAGE12D
GAGE1
FTHL17
FMR1NB
FBXO39
FATE1
TENT5D
FAM133A
ELOVL4
DSCR8
DPPA2
DNAJB8
DMRT1
DKKL1
DDX53
DDX43
DCAF12
CT55
CTNNA2
CTCFL
MIA2
CTAGE1
CTAG2
CTAG1B
CT47B1
CT47A9
CT47A7
CT47A6
CT47A2
CT47A11
CT47A10
CT47A1
CT45A6
CT45A5
CT45A3
CT45A3
CT45A2
CT45A1
CSAG2
CSAG1
CRISP2
CPXCR1
COX6B2
CEP55
CEP290
CCNA1
CCDC83
CCDC62
IHO1
CCDC33
CCDC110
KNL1
CALR3
CAGE1
CABYR
ANKRD30BP2
REC114
BRDT
BRDT
BAGE2
BAGE
ATAD2
ARX
ARMC3
ANKRD45
AKAP4
AKAP3
ADAM29
ADAM2
ACTL8
ACRBP
CST9L
RFX4
LIPI
ADAM2
CCDC62
DNAAF6
PAGE5
UBQLN3
EIF3H
UBD
PSMD6
GRAMD1C
PSORS1C1
SPAG7
UBFD1
SPARC
PRKAG1
DDIT4
NDFIP2
FUS
PIP4K2A
CSTB
TUBB
EIF4B
CCDC62
ACAN
RAN
PDZD8
CCDC18
DNAAF6
PALLD
ARHGAP24
CALCOCO1
MEAF6
NRIP3
INTS13
ACTR5
HAUS8
CCDC73
PRPF38B
PCED1A
BRD9
CAB39L
MTCO2P12
SSX2B
CTAG1B
MAGEA3
MAGEA4
SSX3
BRDT
BRDT
SYCP1
SSX5
SSX4
MAGEA1
LUZP4
SSX4B
CTAG1A
BRD2
SSX1
CTAG2
PAGE4
BAGE
UBQLN1
CIAPIN1
EGFR
MAS1
PMPCB
SLC44A3
ASAH1
UBL7
ZNF428
CTAG1B
CT45A5
CTAG2
CT45A2
CT45A6
CT45A3
CT45A7
CT47A1
CT47A11
CT47A2
CT47A6
CT47A3
CT47A7
CT47A8
CT47A9
CT47A4
CT45A1
CT47B1
CT45A8
CT45A9
CT47A12
CT45A10
CTAG1A
CT47A10
CT47A5
CT55
CT62
CT83
CT47C1
CT69
CT75
CT66
CT70
CT45B1P
CT45A11P
ENSG00000278646
LOC650024
ENSG00000249068
LOC728470
LOC100506955
ENSG00000250625
XAGE1B
XAGE1A
SPANXC
MAGEA4
SPANXA1
MAGEA3
MAGEA1
SPANXD
ACRBP
SPANXA2
DSCR8
MAGEC2
XAGE3
SPANXB1
SSX2
MAGEC1
PAGE5
CTAGE1
XAGE2
XAGE5
GAGE1
CTCFL
CAGE1
PRAME
ROPN1
SPAG9
FATE1
CSAG1
BAGE
SPANXN4
SPANXN1
MAGEA10
LUZP4
LINC01194
SPA17
SSX1
PASD1
SYCP1
CSAG2
BAGE2
BAGE3
BAGE5
CCDC110
MAGEA6
MAGEB2
MAGEA12
GAGE7
LINC01192
DDX53
ODF4
LINC01193
GAGE5
GAGE8
GAGE8
GAGE8
GAGE6
ANKRD30BP2
SSX4
PAGE4
MAGEA2
MAGEA2
MAGEA11
MAGEA5P
TTK
KNL1
SSX2B
MAEL
TULP2
GAGE2A
BAGE4
GAGE4
NXF2
HORMAD1
ADAM2
FMR1NB
AKAP3
SPACA3
OIP5
BRDT
BRDT
KIF20B
SPANXN3
SPANXN5
SPANXN2
CALR3
AKAP4
SSX3
CSAG3
ARMC3
DDX43
KDM5B
PLAC1
LIPI
PIWIL2
CABYR
MAGEA9
DPPA2
ACTL8
NXF2B
ZNF165
OTOA
CCDC62
LY6K
PRSS54
DCAF12
TENT5D
GAGE12F
GAGE2C
GAGE2D
GAGE12I
GAGE2B
LEMD1
SAGE1
SSX4B
TEX101
SPATA19
TFDP3
NUF2
PRSS50
TAF7L
LDHC
EPPIN
MAGEA8
MAGEB1
MAGEC3
MAGEB6
MAGEB5
PBK
TDRD1
GPAT2
TSPY1
COX6B2
RHOXF2
IL13RA1
IL13RA2
SLCO6A1
CNOT9
DKKL1
NOL4
MAGEB4
FTHL17
HSPB9
GAGE12G
CIMAP1A
POTED
LOC100533997
TSGA10
GPATCH2
MAGEA2B
IGSF11
TPTE
SEMG1
CEP55
CCDC33
PRM1
SSX5
SPAG4
TSSK6
BLTP2
POTEE
ELOVL4
ARX
CTNNA2
IGF2BP3
CEP290
ODF2
TMEFF2
TEX14
RSPH1
SPO11
SYCE1
TMEFF1
ODF1
CRISP2
SPEF2
PRM2
ADAM29
MORC1
NLRP4
TEX15
TDRD6
PNMA3
RBM46
CPXCR1
IHO1
TMEM108
ANKRD45
LYPD6B
MAGEB3
POTEG
SPMAP2
FAM133A
GOLGA6L2
MAGEA9B
POTEH
POTEA
POTEC
EPPIN-WFDC6
POTEB
TSPY3
TSPY10
VENTXP1
KCTD3
RLIM
CEP83
PRPF40A
CCDC34
ZSCAN21
CACTIN
FAM153A
BCR
EPHB2
HSP90AA1
LDHA
STK11
IRAK4
LMNA
ROCK1
UBE3A
CTNNA1
RBPJ
CRYAB
NCOA1
SUCLA2
LDHB
AARS1
NEK1
STX4
PFKFB3
IGBP1
PPP2R5C
USH1C
ECI2
NEDD9
KIF21A
LIMS1
CCT8
NDUFV3
RPLP2
SPECC1L
ST13
ZC3H14
BRAP
BRAP
DNAJA2
MESD
PLAAT3
TP53BP2
RABEP1
RBM5
TRMT10C
YTHDF2
NUB1
FBXO9
GCC2
SCAF11
ZRSR2
PHF11
PPP2R3B
MED6
ANKRD13A
USP32
ZNF608
ZNF839
USH1C
TP53
HDAC5
STUB1
HSPH1
SDCCAG8
EEF1D
CWC27
LGALS4
NEMF
TSHZ1
WNK2
STARD10
NOXA1
UTP14A
TDRD6
ENTR1
